# Supplementary material for: Manipulation of topoisomerase expression inhibits cell division but not growth and reveals a distinctive promoter structure in Synechocystis
Source: Nucleic Acids Res. 2022 Dec 19;50(22):12790–808. doi: 10.1093/nar/gkac1132 (PMC9825172; doi:10.1093/nar/gkac1132)
Supplement: gkac1132_Supplemental_Files [file gkac1132_supplemental_files.zip]

Archive with 3 entries (3 files):
- Datatable_S1.tsv
- pSNDY_Prha_topA-6_119rhaS.gb
- supplement_v4.pdf
