# Supplementary material for: Manipulation of topoisomerase expression inhibits cell division but not growth and reveals a distinctive promoter structure in Synechocystis
Source: Nucleic Acids Res. 2022 Dec 19;50(22):12790–808. doi: 10.1093/nar/gkac1132 (PMC9825172; doi:10.1093/nar/gkac1132)
Supplement: gkac1132_Supplemental_Files [file gkac1132_supplemental_files.zip › Datatable_S1.tsv]

Feature	type	Locus	Product	name	oldID	cyanobaseID	RefSeq	Chromosome	chr	start	end	strand	CL_behle21	CL_behle21_col	CL_behle21_20min	CL_behle21_3days	CL_prakash09_sc	CL_saha16	CL_leh14	CL_zavrel19	SAMPLE_09_TPM	SAMPLE_10_TPM	SAMPLE_11_TPM	SAMPLE_12_TPM	SAMPLE_13_TPM	SAMPLE_14_TPM	SAMPLE_15_TPM	SAMPLE_16_TPM	SAMPLE_17_TPM	SAMPLE_18_TPM	SAMPLE_19_TPM	SAMPLE_20_TPM	SAMPLE_21_TPM	SAMPLE_22_TPM	SAMPLE_23_TPM	SAMPLE_24_TPM	SAMPLE_25_TPM	SAMPLE_30_TPM	SAMPLE_43_TPM	log2(SAMPLE_09/preinduction)	log2(SAMPLE_10/preinduction)	log2(SAMPLE_11/preinduction)	log2(SAMPLE_12/preinduction)	log2(SAMPLE_13/preinduction)	log2(SAMPLE_14/preinduction)	log2(SAMPLE_15/preinduction)	log2(SAMPLE_16/preinduction)	log2(SAMPLE_17/preinduction)	log2(SAMPLE_18/preinduction)
sampling time, days																					-0.997916666666666	-0.0243055555555548	0.00347222222222262	0.0138888888888893	0.0416666666666667	0.166666666666667	0.333333333333333	0.5	0.833333333333333	1	1.16666666666667	1.5	1.83333333333333	2.16666666666667	2.5	3.00347222222222	4	9.00694444444444	26.2048611111111	-0.997916666666666	-0.0243055555555548	0.00347222222222262	0.0138888888888893	0.0416666666666667	0.166666666666667	0.333333333333333	0.5	0.833333333333333	1
SGL_RS01875	CDS	SGL_RS01875	prenyltransferase	sds	slr0611	slr0611	WP_010871207.1	genome	1	3573271	3573470	+	4	#777777	down	up	mixed	dawn	11: noon	1: UP	41.94307	43.6810860390919	31.83098	33.5884755082755	39.73813	33.4709567907646	31.73347	36.2735838929543	28.0214359038438	29.1427092565891	28.4655740982261	35.430420878038	35.33063	35.29305	44.1926865807606	43.23237	38.900351483001	72.6168476415626	49.1308720316914	-0.0295854004275019	0.0289908633077577	-0.427586288199851	-0.350051546038003	-0.107493879268932	-0.355108070935825	-0.432012576912715	-0.239098569878198	-0.611486977241663	-0.554882858988452
SGL_RS01880	CDS	SGL_RS01880	hypothetical protein	slr0612	slr0612	slr0612	WP_020861325.1	genome	1	811	1494	+	5	#0000FF	down	up	mixed	night 2	4: non-osci	NA	14.04571	13.4456931507891	12.45251	12.3109143818991	15.16767	11.4022530915907	12.50722	10.9055109469535	6.54987368180439	9.19862797379404	10.320851427427	12.0079444415106	13.97719	16.75057	14.1248270104423	23.95894	26.1867064931379	28.6343391853875	14.4874079743626	0.0311490101112327	-0.0318364125650641	-0.142543973769142	-0.159042622681904	0.142018937921511	-0.269661613430985	-0.136219388359353	-0.333923178368938	-1.06944155453557	-0.579489946948525
SGL_RS01885	CDS	SGL_RS01885	hypothetical protein	slr0613	slr0613	slr0613	WP_010871209.1	genome	1	1577	2098	+	1	#FF0000	down	up	NA	night 1	10: late night	2: DOWN	58.39524	55.6642289161102	56.26578	40.968998052516	58.76981	65.9511720093887	82.19218	70.9813753777401	58.6068500277315	65.9283064495855	65.4381013752324	64.8679002588563	63.20449	71.46817	79.2390618710806	62.40609	101.916559187395	174.573094938623	80.8435263064016	0.0341364595413513	-0.034963798156766	-0.0194565516243991	-0.477181704884908	0.0433609189255591	0.209683982399549	0.527286823043565	0.315726213950669	0.0393549829097627	0.209183706989739
SGL_RS01890	CDS	SGL_RS01890	Ycf53-like protein	ycf53	sll0558	sll0558	WP_010871210.1	genome	1	2172	2873	-	5	#0000FF	up	up	NA	dusk	1: DUSK	2: DOWN	70.79323	54.8720186480734	75.30959	55.7874321237545	68.64971	82.1458357927186	98.60006	97.2006953002108	61.6311923583118	70.4799304192565	83.0448657452522	83.2248727958782	103.4762	107.0821	101.499558196832	119.57	115.262931603423	96.5645057374254	105.86951981265	0.172097562848993	-0.195443187167709	0.261319752609091	-0.171573692084721	0.12773978770069	0.386673604448296	0.650074686266433	0.62945279557221	-0.0278531355234977	0.165698661725753
SGL_RS01895	CDS	SGL_RS01895	magnesium-protoporphyrin IX monomethyl ester (oxidative) cyclase	ycf59	sll1214	sll1214	WP_010871211.1	genome	1	3192	4268	-	2	#EEC21F	up	down	DOWN	dawn	6: NOON	4: complex	1273.855	1150.70511973099	1322.183	1325.07177304958	1341.155	1342.61121108358	1287.417	1276.43928613034	1055.75936050353	1044.30632760781	989.661055277602	1026.66126339205	930.7667	824.9831	703.354416867824	741.1434	414.702147079955	505.929843160655	1366.65337102116	0.0714780408190029	-0.0752048523648562	0.125198842986513	0.128347478508538	0.145752954621016	0.147318566935731	0.0867563970461026	0.0744018901025037	-0.199441989122398	-0.215178066018959
SGL_RS01900	CDS	SGL_RS01900	GDP-L-fucose synthase	sll1213	sll1213	sll1213	WP_010871212.1	genome	1	4451	5389	-	4	#777777	up	down	DOWN	dawn	1: DUSK	stable	169.5125	174.310272312382	192.3643	187.89455816098	187.4707	196.738265658175	186.079	181.799259848318	166.036158916641	176.855177854566	163.699787146348	205.967119366157	159.0105	129.457	187.452925872208	130.8939	89.8721872931249	94.2992318373975	148.83549283081	-0.0202734386977551	0.0199924901333327	0.16217597927885	0.128258182170394	0.125000031270748	0.194612487998536	0.114250147236549	0.0806812243842228	-0.0501676394678081	0.0409033563982818
SGL_RS01905	CDS	SGL_RS01905	GDP-mannose 4,6-dehydratase	sll1212	sll1212	sll1212	WP_010871213.1	genome	1	5534	6622	-	4	#777777	up	nc	DOWN	dawn	3: dawn	stable	215.2157	189.222081979292	217.9206	230.869615161849	232.0237	237.495063392321	224.3657	241.53763820135	177.018262603212	186.898243805137	203.153757476045	244.693933495319	216.4641	193.4841	198.506349845101	204.4406	145.248415193631	130.527354433831	115.783661793396	0.0898655484621822	-0.0958373187720507	0.10788480266211	0.191160533987722	0.198354398613232	0.231979747708728	0.149934362224191	0.256330240137574	-0.192019570162263	-0.113664765152781
SGL_RS01910	CDS	SGL_RS01910	photosystem II protein D1 2	psbA2	slr1311	slr1311	WP_010871214.1	genome	1	7229	8311	+	3	#61D04F	up	down	mixed	night 1	6: NOON	NA	13966.42	14055.0261191145	14722.52	14678.559309241	14413.67	12381.8648452395	12442.23	12761.197958959	15722.6516665629	16590.4517582092	16109.5699234526	15691.1518528362	16803.44	17776.46	11110.7561941022	13297.86	13056.5725464828	8267.91501339792	14498.7139370286	-0.00456914829429601	0.0045547230541554	0.0714932216800558	0.0671789638837385	0.0409063087368054	-0.178302795012517	-0.171286331240722	-0.134767643067784	0.166313140735886	0.243821759738204
SGL_RS01915	CDS	SGL_RS01915	arginine decarboxylase	slr1312	slr1312	slr1312	WP_010871215.1	genome	1	8492	10471	+	4	#777777	down	down	mixed	night 2	1: DUSK	stable	69.12823	70.5482587664062	62.64769	67.9107698400058	62.65153	72.8906566780695	64.67922	63.4274918354406	52.2356679288629	57.1505941302967	64.636980376578	65.9015763894634	62.53359	60.61776	73.039801489793	65.50726	68.1849250479399	75.4624729800207	74.8985367752941	-0.0147423059772287	0.0145931829709415	-0.156755978255784	-0.0403769055995593	-0.156667550746678	0.0617166053630772	-0.110715011765403	-0.138908998836902	-0.418982037952006	-0.289248795888341
ligA	CDS	SGL_RS01920	DNA ligase (NAD(+)) LigA	lig	sll1209	sll1209	WP_010871216.1	genome	1	10622	12631	-	4	#777777	down	up	NA	night 2	7: night	2: DOWN	21.24327	21.3525634514023	21.43139	19.4839688312814	20.25764	20.9294002473594	22.63519	20.8674964055676	16.7486833883036	15.698825326239	14.1619771632966	16.1909428290489	17.95314	21.20194	24.0332877491108	19.88584	18.2659423861246	16.4543164917658	23.2902046056197	-0.00370646000272495	0.00369696204986682	0.00901310468082409	-0.128424738481083	-0.0722462078501059	-0.0251813485445532	0.087855097753614	-0.0294547964805287	-0.346664628909737	-0.440055706221271
SGL_RS01925	CDS	SGL_RS01925	hypothetical protein	slr1315	slr1315	slr1315	WP_010871217.1	genome	1	12755	13363	+	2	#EEC21F	up	down	DOWN	night 2	5: dusk	NA	66.60758	63.2514894761043	72.0202	75.0610571462168	68.32563	65.4552985356339	63.42668	48.5926247281842	35.1010542305959	33.1859144455373	40.1976908447856	37.406661018837	35.39862	45.88647	21.8134643732693	28.22221	41.117807798504	95.134152123199	90.3352763585702	0.0368114950152936	-0.0377754180879517	0.149526734333283	0.209189737458688	0.0735519856912505	0.0116351099383213	-0.0337850437051762	-0.418137509902626	-0.887360510251873	-0.968303842989172
SGL_RS01930	CDS	SGL_RS01930	iron ABC transporter permease	slr1316	slr1316	slr1316	WP_010871218.1	genome	1	13498	14529	+	1	#FF0000	up	up	NA	night 1	7: night	NA	11.72291	14.852800573546	19.63741	12.6926481611828	14.37686	16.7176797442244	20.34737	23.8170870985982	23.4424548751092	26.5116904551263	32.5478463526229	36.4901356865649	32.15136	28.56766	53.5378163320945	24.59427	16.3201081251056	21.9333216389394	5.29772095934992	-0.180777529508498	0.160626717773034	0.563496396906211	-0.0661151658947102	0.113640349545817	0.331266362262479	0.614734064316985	0.841888711419005	0.819015388912442	0.996520396540612
SGL_RS01935	CDS	SGL_RS01935	iron ABC transporter permease	slr1317	slr1317	slr1317	WP_010871219.1	genome	1	14626	15675	+	5	#0000FF	up	up	NA	night 1	7: night	NA	8.697937	11.9324263191599	11.37533	9.67453625440128	8.393244	10.3538381320003	11.48066	8.26877804258936	12.9222324197427	15.0714143529072	11.2777893570115	21.0317043075298	16.60349	14.77085	20.1278784898803	16.93989	10.7784260584975	13.8503000419038	3.25431430360066	-0.246024064226271	0.210118199405706	0.141139170115369	-0.0925048156669265	-0.297468801478658	0.00539644033888136	0.15443635342844	-0.319023179355841	0.325086100153968	0.547045582111249
SGL_RS01940	CDS	SGL_RS01940	ABC transporter ATP-binding protein	slr1318	slr1318	slr1318	WP_010871220.1	genome	1	15937	16743	+	6	#28E2E5	up	up	NA	night 2	7: night	NA	21.75219	30.5554300468877	30.20782	27.1629026121421	32.89997	34.5574199815429	42.6446	55.4599961911983	57.4190519597884	66.6255473924819	76.9663973758728	114.259503607724	123.1142	112.4547	130.195199153873	152.7994	97.5052710060201	57.1144253137026	19.2657826337697	-0.265860471972616	0.22440765603158	0.207900943132057	0.0546165232947723	0.33106513834518	0.401974381430909	0.705341937447991	1.08442638721072	1.13450838046118	1.34905435095032
SGL_RS01945	CDS	SGL_RS01945	iron-siderophore ABC transporter substrate-binding protein	slr1319	slr1319	slr1319	WP_010871221.1	genome	1	16740	17687	+	6	#28E2E5	up	up	DOWN	night 1	4: non-osci	NA	25.02283	21.5116290530235	23.44289	31.1594511691347	23.29963	26.5090356686349	27.82461	27.9913394693645	29.8404190848788	35.0955708252177	41.4972820714646	55.743591141543	57.04837	65.66157	64.6512552760397	87.48824	55.8366086305601	44.6607138192768	25.9521267249167	0.104945526294291	-0.11318265383921	0.0108509972248382	0.421370386020995	0.0020076084340842	0.188184753065653	0.258062029848963	0.266681089324031	0.358968360722279	0.592989532714055
SGL_RS01950	CDS	SGL_RS01950	ligand-gated channel	sll1206	sll1206	sll1206	WP_010871222.1	genome	1	17853	20408	-	6	#28E2E5	up	up	NA	night 2	7: night	NA	4.501173	5.05825933392615	5.017693	5.4384902344361	4.146244	6.07179304621197	6.846143	5.1191188536496	6.00954205010624	5.25888270204742	5.96930661840735	8.7913598023815	8.580859	8.91043	15.710139901139	13.37042	12.0630235082257	10.0487041705657	3.07479227042082	-0.0866239345013625	0.0817160555618512	0.0700992548748671	0.186281254677237	-0.205119930144889	0.345197668663743	0.518366477759473	0.0989705531872825	0.330330106845949	0.137831368809776
SGL_RS01955	CDS	SGL_RS01955	AraC family transcriptional regulator	sll1205	sll1205	sll1205	WP_010871223.1	genome	1	20615	21595	-	6	#28E2E5	up	up	NA	dusk	7: night	NA	12.21145	11.4130175607815	12.07564	15.6687624432501	14.78313	17.3458795988836	15.72356	18.8226265043222	12.7872763255777	21.9621398495811	25.3027325317565	30.0936506186931	32.29412	37.45921	43.7027331125842	33.61436	29.1592903193479	11.8356736818577	12.5395597019475	0.0479527027832209	-0.0496015293508854	0.0318178380680056	0.407609421976146	0.323669945721771	0.554311185866461	0.412646083014159	0.672186140606841	0.114427189848258	0.894736813321796
SGL_RS01960	CDS	SGL_RS01960	MFS transporter	sll1204	sll1204	sll1204	WP_010871224.1	genome	1	21838	23121	-	5	#0000FF	up	up	NA	night 1	7: night	NA	3.69496	3.01039289966874	3.659905	4.58029569348806	3.040851	3.12908050007119	4.138966	3.52378161285811	1.99382002596983	3.56378449961774	2.92636743065876	4.04323221849134	5.547845	7.617368	5.17305288291317	15.7205	14.8521618916305	10.7781389759313	12.5078201622035	0.140245483967906	-0.155361470737671	0.126492938510195	0.450127475933475	-0.140838135661058	-0.099574488061106	0.303957134926111	0.0718112531751178	-0.749778073115173	0.0880968378921721
SGL_RS01965	CDS	SGL_RS01965	sucrase ferredoxin	sll1203	sll1203	sll1203	WP_010871225.1	genome	1	23139	24104	-	4	#777777	up	up	NA	night 2	7: night	NA	3.560703	1.79372736065077	2.939101	3.45914482780366	3.118019	3.425182746881	2.281103	0.886121345654095	1.72261096653667	1.97373158105123	0.707219232254064	5.21380922955544	3.298964	3.254448	5.15698750128922	4.344623	8.02570238864503	4.7349377772988	3.53729815608768	0.411429005014139	-0.577772476724537	0.134641837175796	0.369682318070515	0.219896619489612	0.355447863745772	-0.231001508809858	-1.59515691939662	-0.636136178861829	-0.439807296942012
SGL_RS01970	CDS	SGL_RS01970	iron-siderophore ABC transporter substrate-binding protein	sll1202	sll1202	sll1202	WP_010871226.1	genome	1	24101	25144	-	5	#0000FF	up	up	NA	night 2	7: night	NA	4.544377	4.59612899307332	4.126158	6.1453497078774	3.526188	2.86744226127777	3.103934	2.69401259684492	1.34869320147499	2.92203020275171	4.25347658939011	3.63675871016471	4.578734	6.758694	3.61492070579747	10.14578	7.34072369356448	5.84157074440695	1.63650862968424	-0.00819150578535937	0.00814525754808265	-0.147474964726615	0.427221079988348	-0.374164636570907	-0.672509594618002	-0.558176149754242	-0.762517434425807	-1.76071182739423	-0.645302940857971
SGL_RS01975	CDS	SGL_RS01975	TonB-dependent siderophore receptor	sll1409	sll1409	sll1409	WP_010871227.1	genome	1	25266	27857	-	5	#0000FF	down	up	NA	night 2	7: night	NA	2.882839	1.79979588270425	2.077406	2.01110836794252	2.108886	2.30988404380709	2.500392	1.17944392072015	1.2839831741315	2.31707863733827	2.10856104431304	2.86982319985787	3.543781	5.174974	4.89219268851258	6.708017	6.8072408669973	5.83688999861816	0.5273194473427	0.300169716131905	-0.379487253886539	-0.172537353372185	-0.219329728807832	-0.150839442206491	-0.0195001215552777	0.0948337400217707	-0.989213727645369	-0.866694254827701	-0.0150135442953286
SGL_RS01980	CDS	SGL_RS01980	AraC family transcriptional regulator	sll1408	sll1408	sll1408	WP_010871228.1	genome	1	27990	29030	-	6	#28E2E5	down	up	UP	night 2	7: night	NA	7.747704	6.01779425317861	5.078514	7.9606187138066	9.001619	8.02170560700852	5.976728	5.99089532249138	6.14809056999342	9.1576594970965	16.7348043689859	24.3397397036937	26.92131	41.60858	34.5132210417256	46.4595	41.0895545128682	20.3917567085294	2.62595966861149	0.170783911759461	-0.193750143116596	-0.438578506700233	0.209895638754063	0.387199577647637	0.220924095601608	-0.20362903784125	-0.200213299411326	-0.162846507156801	0.411993998016751
SGL_RS01985	CDS	SGL_RS01985	SAM-dependent methyltransferase	sll1407	sll1407	sll1407	WP_010871229.1	genome	1	29098	29895	-	6	#28E2E5	up	up	UP	night 1	4: non-osci	NA	3.567165	5.51189905560297	5.643501	7.36979908576274	5.31218	9.18103495686523	10.55804	7.66195148497902	9.46389911575002	16.0080019284208	20.2612106363313	43.3062794143966	42.40139	45.6993	48.4279783215166	49.33706	39.6429885077355	26.6012766084952	7.06528763281723	-0.34776563081864	0.280005886561333	0.314046849716751	0.699081709001597	0.226760452017699	1.01611321414355	1.21772655144479	0.755168310389014	1.05989111442743	1.81817776069691
SGL_RS01990	CDS	SGL_RS01990	TonB-dependent siderophore receptor	sll1406	sll1406	sll1406	WP_010871230.1	genome	1	29968	32454	-	6	#28E2E5	up	up	UP	dusk	7: night	NA	9.061344	16.3461041189117	15.11642	16.391923451802	16.01344	18.4039875539086	17.77263	27.8299823346804	35.4106284757044	44.8482289412088	64.1877521282074	117.396193430133	123.5027	108.3186	112.415051155785	122.6277	71.8780138832587	50.2227648996034	9.75509173033492	-0.487454525619516	0.363695348294323	0.250865027801093	0.367733671455744	0.334031779429618	0.534766905081247	0.484405706861402	1.13138851208737	1.47893096840888	1.81979953335111
SGL_RS01995	CDS	SGL_RS01995	biopolymer transporter ExbD	sll1405	sll1405	sll1405	WP_010871231.1	genome	1	32524	32952	-	6	#28E2E5	up	up	NA	dusk	7: night	NA	9.261948	20.1951122422919	26.58657	31.1564932742036	28.47403	30.7587797957087	43.20677	63.4227410683194	94.7343368283356	114.553034570026	174.641937124781	245.821429196217	277.3647	265.2807	269.896552477941	244.342	103.965133241413	94.5900820592459	5.97382870416206	-0.66922589702583	0.455392705029782	0.852084204119854	1.08091940493747	0.951033236354543	1.0623848131791	1.55264392431004	2.1063867712665	2.68527397152356	2.95933031240569
SGL_RS02000	CDS	SGL_RS02000	biopolymer transporter ExbB	sll1404	sll1404	sll1404	WP_010871232.1	genome	1	32912	33544	-	6	#28E2E5	up	up	NA	dusk	7: night	NA	11.1488	29.268556036459	27.29824	31.0398410008073	35.33481	35.2826289115917	48.53082	78.7220124373745	109.904840474182	157.605273000374	193.907670634362	282.276353980333	309.0997	327.4581	353.191801463422	273.2582	133.810235810377	159.524075738714	12.4157488834054	-0.858086514526162	0.534376623487342	0.433832990547633	0.619146218761622	0.806115202771033	0.803983111538707	1.26392628808686	1.96179215329369	2.44320807365385	2.96326895005581
SGL_RS02005	CDS	SGL_RS02005	hypothetical protein	slr1484	slr1484	slr1484	WP_010871233.1	genome	1	33891	35489	+	6	#28E2E5	up	up	UP	night 1	7: night	NA	28.03872	65.8519795067603	56.45158	43.9686512401322	68.57995	78.7299353839051	94.92518	159.451966719858	168.669692696012	220.352874239029	287.895725025961	360.773927779506	370.9901	319.0328	486.014626950769	347.8361	170.312220415845	105.91208680594	10.8985948066176	-0.743561766340029	0.488244551970058	0.266031704065633	-0.0945069786406824	0.546804595945043	0.745930037666214	1.0158085730345	1.76406773064903	1.84514660558561	2.23076155335791
SGL_RS02010	CDS	SGL_RS02010	hypothetical protein	slr1485	slr1485	slr1485	WP_010871234.1	genome	1	35566	36615	+	6	#28E2E5	up	up	UP	night 1	7: night	NA	9.714579	12.8210112578207	13.89283	18.5852933308235	14.34289	23.0335384530731	29.25715	38.6652719737981	48.8850490595928	61.6475322025542	68.5342584003005	102.797067018909	107.8334	87.16134	131.40629242679	129.0477	72.3088110381095	49.2579219232223	2.9288828732406	-0.213981857669322	0.186304821100932	0.30213527142772	0.721956220390578	0.348130509115569	1.03153081955196	1.37658400241033	1.77883312310747	2.11718806266677	2.45183790563013
SGL_RS02015	CDS	SGL_RS02015	ABC transporter ATP-binding protein	slr1488	slr1488	slr1488	WP_010871235.1	genome	1	36721	38538	+	6	#28E2E5	up	up	mixed	dusk	7: night	NA	8.481337	11.8771254177439	11.47042	13.6749242261925	14.2973	13.2598658814898	20.10612	27.5107046157362	37.5983130837835	47.6656176823873	64.6347029029028	95.3434826447829	95.17296	92.45782	95.8233159130442	95.96884	83.4760122159956	50.1894589243373	6.95435152337106	-0.263264990698959	0.222557102250686	0.17228961260925	0.425904233635514	0.490114118998647	0.381437577891358	0.982006097564674	1.43436448571922	1.88503932891632	2.22732038659643
SGL_RS02020	CDS	SGL_RS02020	AraC family transcriptional regulator	slr1489	slr1489	slr1489	WP_010871236.1	genome	1	38644	39636	+	6	#28E2E5	up	up	mixed	night 2	7: night	NA	12.06388	18.9260538294832	21.3946	19.9213300197959	19.65988	21.0236544232021	22.45185	17.8562821012472	19.4647432988487	27.2649253208419	33.0235059024738	42.9953270335202	44.8353	49.10753	58.6809750535786	59.5734	47.742296835936	32.7157827955992	18.2379245715385	-0.361105691214274	0.288573959303559	0.465447031697559	0.362514295695134	0.34345484133433	0.440213792187969	0.535034651403905	0.204632050331111	0.329063644092554	0.815246529445708
SGL_RS02025	CDS	SGL_RS02025	TonB-dependent siderophore receptor	slr1490	slr1490	slr1490	WP_010871237.1	genome	1	39802	42363	+	6	#28E2E5	down	up	NA	noon	7: night	NA	6.759095	4.786288896768	5.082368	4.95621734344328	6.095944	5.93457697634846	5.261714	4.48663782038444	3.84709208289588	3.75817906785411	5.06647220483649	7.25856921743911	9.329037	8.725951	10.3703355217182	15.21127	12.5912941563706	10.8491575552988	9.00271374971495	0.227585851711403	-0.270336760517596	-0.18374339932931	-0.220004785082239	0.0786054096655938	0.0399009565261143	-0.133711406927398	-0.36360951148556	-0.585475878017002	-0.619210430786555
SGL_RS02030	CDS	SGL_RS02030	iron-siderophore ABC transporter substrate-binding protein	slr1491	slr1491	slr1491	WP_010871238.1	genome	1	42405	43397	+	4	#777777	down	up	NA	night 2	10: late night	NA	5.374995	6.71136660619971	6.605705	4.44191818008963	7.526926	4.1253963396472	5.612964	1.84720159668074	1.80467818664822	2.30407819612748	3.09595367835692	4.83794968435254	7.079258	4.924824	6.99306956597051	10.06307	13.7303973983049	10.3934616823564	3.78522962805515	-0.169044693341846	0.151298460012683	0.128404436655606	-0.444125287242166	0.316752681866738	-0.550775375788307	-0.106545299719211	-1.70996678074211	-1.74356650984173	-1.39111842600463
SGL_RS02035	CDS	SGL_RS02035	iron-siderophore ABC transporter substrate-binding protein	slr1492	slr1492	slr1492	WP_010871239.1	genome	1	43571	44506	+	4	#777777	down	up	NA	night 2	7: night	NA	10.32753	8.97129024609504	11.19184	7.71123208536539	9.177132	6.01785579833953	6.85492	5.09519773751105	6.22237999771417	5.44895415813616	5.41332498876522	5.87761866893967	4.756566	5.075455	11.9347997456021	11.85024	9.52061659719902	8.45774758297086	1.09520192909638	0.0979825940547413	-0.105125264171569	0.213934585838349	-0.323479362346595	-0.0723973929717206	-0.681191215060453	-0.493300922653193	-0.921302615397826	-0.632974249610083	-0.824461398234077
SGL_RS02040	CDS	SGL_RS02040	DUF1636 domain-containing protein	slr1493	slr1493	slr1493	WP_010871240.1	genome	1	44442	44885	+	5	#0000FF	down	up	NA	night 2	4: non-osci	NA	18.56593	12.9084974197352	13.23006	9.33221180300976	14.0701	15.525180806527	13.5751	11.8428920385392	7.06324215956744	5.47510473378773	11.1554276871427	8.20226495635053	11.29397	12.90247	31.2798111667059	26.33194	11.2394738639366	6.20742795579003	24.242442700809	0.238477451337634	-0.285859055557904	-0.250360528353881	-0.753889176711706	-0.161547550556182	-0.0195700625950341	-0.213217307212016	-0.410158702146492	-1.15577766828209	-1.52322166525225
SGL_RS02045	CDS	SGL_RS02045	ABC transporter ATP-binding protein	slr1494	slr1494	slr1494	WP_010871241.1	genome	1	44948	46789	+	5	#0000FF	down	up	NA	night 2	7: night	NA	9.336696	8.90032145401332	7.653613	8.12707485797467	8.963222	7.31337879667913	7.177671	4.71347282558025	3.61355525227887	4.81314054773292	5.56330438401813	8.41316247515336	7.836224	10.08867	10.3261917334077	17.35962	10.6432430493769	9.16852897593714	10.1101051044271	0.034114209877671	-0.0349404572438165	-0.252656946352127	-0.166061717364031	-0.0247804706718571	-0.318259811864517	-0.34528210381855	-0.952007489666965	-1.33537894657926	-0.921819348438765
SGL_RS02050	CDS	SGL_RS02050	hypothetical protein	sll1401	sll1401	sll1401	WP_010871242.1	genome	1	47007	48017	-	5	#0000FF	down	up	NA	night 2	4: non-osci	NA	10.5586	8.83311437541193	8.424841	9.51890963653413	7.503257	4.36363538870695	6.538709	5.56389545223758	10.5086739766398	9.42940013499254	8.55938133121734	8.58392221203778	8.62199	14.64963	9.25762957249689	19.17478	22.3002786859496	35.8454568185099	5.57675522352933	0.122978201303469	-0.134446256889988	-0.202718990297954	-0.0265721227440267	-0.369851475235339	-1.15183788945751	-0.568362630485045	-0.801273137879338	0.116140281861873	-0.0402024545367759
SGL_RS02055	CDS	SGL_RS02055	hypothetical protein	sll1400	sll1400	sll1400	WP_010871243.1	genome	1	48067	48408	-	4	#777777	up	down	NA	dusk	4: non-osci	NA	27.051	13.8354233870438	26.47947	25.5988854607744	21.52831	15.4333526694258	13.26524	10.7267320789706	9.16982315452615	13.3798225073368	14.8154157587259	14.6134418203289	11.23656	14.29927	13.2420253222897	14.31693	14.2007512823484	18.0036264339263	14.4874079743626	0.404060061391734	-0.563255072557646	0.373252380105537	0.324459132636546	0.0746132044787145	-0.40557036577191	-0.623971088441394	-0.930411243042401	-1.15665605008441	-0.611562888304909
SGL_RS02060	CDS	SGL_RS02060	DUF433 domain-containing protein	ssl2733	ssl2733	ssl2733	WP_010871244.1	genome	1	48405	48635	-	4	#777777	down	down	NA	dawn	9: dusk	NA	69.82995	49.910777398807	48.95123	65.0948163050325	41.04866	52.5194687855086	35.91212	44.9965514481495	31.8622797656607	41.268933058344	27.3565257567368	35.0528405125497	33.2719	30.24335	58.8152293535464	42.82557	28.7398976864018	53.0555848379379	28.1054417129148	0.2220039053915	-0.262490659224041	-0.290496923370369	0.120700627517694	-0.544506907155356	-0.188989710333221	-0.73737121219949	-0.412027597311653	-0.909992538053682	-0.536785894049779
SGL_RS02065	CDS	SGL_RS02065	DUF4336 domain-containing protein	sll1399	sll1399	sll1399	WP_010871245.1	genome	1	48663	49868	-	2	#EEC21F	down	down	mixed	night 2	1: DUSK	stable	75.03987	79.6852911411029	63.7259	63.5057687162927	63.64045	51.343659782848	49.3331	52.2194394988694	49.142207913717	51.3808482480128	46.64011145779	50.4360719079499	39.71452	45.30033	52.0721234564068	33.47449	33.3988914179949	42.8862504306662	52.7004629762197	-0.0439785908398404	0.0426775268685893	-0.279756075799172	-0.284748270453909	-0.281691882387648	-0.591449784280985	-0.649079972905872	-0.567048946890244	-0.654673241249292	-0.590405211420158
SGL_RS02070	CDS	SGL_RS02070	photosystem II reaction center protein Psb28	psb28	sll1398	sll1398	WP_010871246.1	genome	1	49893	50231	-	2	#EEC21F	nc	down	DOWN	noon	6: NOON	7: DOWN	421.9514	380.597442753847	411.8257	390.732754988249	377.4468	325.341842034124	277.2116	252.1446526386	219.002603206527	205.004337996816	227.052838824789	193.370211006352	245.2447	237.4076	188.810187604187	245.2469	219.49655184976	260.854566161748	322.551506197588	0.072487643460865	-0.0763233285329141	0.0374446675595502	-0.0384069954595981	-0.0883158814578937	-0.302632818142537	-0.533601567932489	-0.67033756702066	-0.873641177929864	-0.968934758444312
SGL_RS02075	CDS	SGL_RS02075	ATP-dependent DNA helicase	slr1495	slr1495	slr1495	WP_010871247.1	genome	1	50246	51895	+	5	#0000FF	down	up	NA	dawn	10: late night	NA	21.42137	19.4680882015694	20.23318	14.6622457348402	19.40394	21.1032774574498	13.59049	14.896505385305	13.808834987135	16.1196452525892	16.7688109233186	18.1738076456454	19.9388	20.32353	21.7747049117796	28.94835	18.0926335770771	20.2575869381217	26.1972301439853	0.0673218035305838	-0.0706177308419168	-0.015005864209763	-0.479622856827257	-0.0753793232042514	0.04573812815219	-0.589131473949553	-0.456755022481546	-0.566137338242781	-0.342908952206431
SGL_RS18630	CDS	SGL_RS18630	hypothetical protein	slr1496		slr1496	WP_071822643.1	genome	1	52023	52364	+	4	#777777	up	up	NA	night 2	2: NIGHT	NA	1.040423	1.94865118127378	5.152761	1.56329071516179	4.240424	8.52289625027991	2.653047	3.21801962369119	3.36850646492797	4.73868713801511	1.66465345603661	5.43755974709912	4.385	3.268404	3.53120675261058	4.674916	9.11974852994853	7.88730300914866	1.4986973766582	-0.522528503978414	0.382777162260808	1.78564697615405	0.0648873905348596	1.50450982557115	2.51164506883504	0.827951532319146	1.10647442222717	1.17241036667846	1.66478871166004
SGL_RS18635	CDS	SGL_RS18635	IS630 family transposase	sll1397		sll1397	WP_010871248.1	genome	1	52260	53108	-	5	#0000FF	down	up	UP	night 2	5: dusk	NA	5.029324	4.39582655167908	2.882876	5.03788385946133	4.993074	6.03138775805311	5.648941	4.32101574912598	4.82462174482028	3.14402189660034	3.48694900614312	3.83319141182429	6.071986	4.937254	4.97862718830962	13.41767	12.5954729823015	22.3786621559314	7.445825129263	0.0938488346584458	-0.100381201034825	-0.709006879208412	0.0963022000689907	0.0834126250235682	0.355974325768666	0.261464769309518	-0.125145174072501	0.033900174770277	-0.583904397998567
SGL_RS02085	CDS	SGL_RS02085	hypothetical protein	sll1396	sll1396	sll1396	WP_010871249.1	genome	1	53453	54127	-	2	#EEC21F	up	down	NA	dusk	10: late night	NA	79.42359	68.1248452973312	78.61205	81.1868978074025	70.07356	81.4635315828556	53.96045	61.0517915570213	44.7537273740357	49.2897794700835	43.6893848381663	45.3432065577543	46.93412	43.26278	46.5177636210568	47.66856	23.8954782434232	72.2797020107953	141.490354110993	0.106450856696483	-0.114935667823865	0.0916337556297712	0.13813020317747	-0.0742465240122803	0.143037642552898	-0.451214336824782	-0.273083084896127	-0.721108872264847	-0.581828190243483
SGL_RS02090	CDS	SGL_RS02090	hydrogenase formation protein HypD	hypD	slr1498	slr1498	WP_010871250.1	genome	1	54533	55657	+	4	#777777	down	down	NA	night 2	4: non-osci	NA	27.41168	31.7521018081474	26.0203	23.4055885874024	25.9801	18.8369828044024	19.47185	17.7177009325718	17.6360027363785	14.4056088995659	17.3070690517215	15.2904180088427	14.83007	16.27012	22.8115956218644	20.07409	13.545171645167	38.1553426960833	30.9810721702783	-0.109923523499135	0.10213781933837	-0.185076678249478	-0.337861228501604	-0.187307290021593	-0.651146372730138	-0.60332431438609	-0.73952286347691	-0.746190667982454	-1.03808363194544
SGL_RS02095	CDS	SGL_RS02095	dTDP-4-dehydrorhamnose reductase	rfbD	sll1395	sll1395	WP_014407064.1	genome	1	55669	56550	-	4	#777777	down	down	mixed	night 1	4: non-osci	stable	46.52885	58.1811566980313	52.72525	49.8578074514101	47.05074	43.5875863389935	47.61562	47.2778892106467	52.9718647035726	48.530300089324	58.996677382718	58.5092525848574	42.18885	48.31736	52.3735613767294	33.98855	39.5047299294389	91.0854025413219	47.8461686303193	-0.170201885980285	0.152224562820875	0.0101666145777637	-0.0705079758647248	-0.154110002674872	-0.264410099365861	-0.136892498014906	-0.147161790325806	0.0168988788686997	-0.109441634983982
SGL_RS02100	CDS	SGL_RS02100	peptide-methionine (S)-S-oxide reductase	sll1394	sll1394	sll1394	WP_010871252.1	genome	1	56556	57224	-	2	#EEC21F	nc	down	NA	dawn	3: dawn	1: UP	136.692	135.877786584461	132.5854	139.854931692726	125.5628	121.171599507373	131.9453	120.82244679802	112.505094846563	122.548374310473	100.246476196443	131.690138135182	98.07259	88.76356	87.5517584537396	71.09855	55.6789566879061	141.473211588157	171.617651167461	0.0043031573608064	-0.00431603088803781	-0.0397037353342344	0.0373054750815401	-0.118216547352542	-0.169574057185604	-0.0466856916671065	-0.173737144993111	-0.276635317213143	-0.15327430728649
SGL_RS02105	CDS	SGL_RS02105	glycogen synthase	glgA	sll1393	sll1393	WP_010871253.1	genome	1	57340	58815	-	2	#EEC21F	down	down	DOWN	night 2	3: dawn	2: DOWN	124.9565	101.230052463293	112.296	110.931681083508	114.7301	99.5414728505829	117.8526	107.786215552876	109.704678705344	100.950352896438	101.905212422105	111.660620965202	85.15657	79.2339	81.0024378251282	68.78397	46.0054770789529	88.0400333767749	145.385830067363	0.143912790736878	-0.159875508159853	-0.010206619253257	-0.0278417139139301	0.0207307801789004	-0.184143519990036	0.0594704279950443	-0.0693404708360729	-0.0438881035208989	-0.163867204929356
SGL_RS02110	CDS	SGL_RS02110	TetR/AcrR family transcriptional regulator	sll1392	sll1392	sll1392	WP_010871254.1	genome	1	59039	59650	-	4	#777777	down	down	NA	night 2	7: night	NA	23.83793	20.4723000573821	18.87662	22.4952935997914	16.9521	19.6948007945657	13.97866	17.7832391622935	20.4972517571761	14.7981492804797	19.5351979105473	13.9270831757808	12.25221	12.10031	13.8132499440355	10.77637	11.9399732854284	24.7209458765005	12.0042721248015	0.105619145524392	-0.113966619407201	-0.23103935478585	0.0219833792598037	-0.386175814003975	-0.169824992559544	-0.664413747261017	-0.317121686707024	-0.11220932910692	-0.582223059717629
SGL_RS02115	CDS	SGL_RS02115	GNAT family N-acetyltransferase	slr1501	slr1501	slr1501	WP_010871255.1	genome	1	59746	60423	+	3	#61D04F	up	down	mixed	dusk	1: DUSK	stable	97.26575	101.440227510839	93.5705	109.018775735874	81.28106	63.5578527116664	58.11884	55.5511824125098	40.5909997322442	46.5407653476997	45.6792693493658	40.5711731130349	44.23805	48.84168	69.4678992128613	61.01696	63.4831344571461	92.0256161790781	50.65066620759	-0.0306314865329491	0.0299946136141785	-0.0865096049653255	0.133941351587063	-0.289644150891222	-0.64449298318387	-0.773557459196065	-0.838745747702758	-1.2914034943569	-1.09406843196559
SGL_RS02120	CDS	SGL_RS02120	ABC transporter ATP-binding protein	slr1113	slr1113	slr1113	WP_010871256.1	genome	1	60524	61522	+	3	#61D04F	nc	down	mixed	dusk	7: night	NA	56.03912	59.9061017205282	53.21425	62.749925958589	58.40208	49.9960108258445	46.71002	40.5167675943822	45.7429016048177	40.365478037337	34.7627631629988	38.8589573818592	39.2181	43.77748	35.0575661385303	36.60964	41.0329998207208	72.4346675881314	73.3686625654114	-0.0489371595820397	0.0473314953963394	-0.123558830280253	0.114242296331992	0.0106482914164727	-0.213558473372758	-0.311639397570533	-0.516852379126177	-0.341823577453	-0.522249483188597
SGL_RS02125	CDS	SGL_RS02125	hypothetical protein	slr1114	slr1114	slr1114	WP_010871257.1	genome	1	61834	63591	+	2	#EEC21F	down	down	NA	night 1	10: late night	NA	94.92706	125.364777822159	107.4811	104.617762262432	123.4221	102.439851231803	89.06787	90.2180404853492	93.344801447913	86.2753102760844	76.6530305921515	79.2702956049478	58.43424	54.36372	83.8089138486485	50.47473	35.4069456699791	51.1018584338105	216.965856567915	-0.214524734748309	0.186716027254978	-0.0353330501897051	-0.0742882250726143	0.164184705259857	-0.104638978889013	-0.30643904332551	-0.287928185273029	-0.238774458454692	-0.352396379568831
SGL_RS02130	CDS	SGL_RS02130	class I SAM-dependent methyltransferase	slr1115	slr1115	slr1115	WP_010871258.1	genome	1	63588	64361	+	4	#777777	down	down	NA	night 1	4: non-osci	NA	69.87772	78.0955948997465	72.85765	58.0235344511215	66.15517	71.145559459439	59.2837	52.6108789640676	58.709498981755	70.9441751551811	60.2410986729901	54.7101760019416	47.34908	41.88118	64.3624021478732	44.92811	42.3113914354589	52.2763106420318	125.048288477989	-0.0824325863914442	0.0779760507184985	-0.0221846603780556	-0.350626943869843	-0.16141121559753	-0.056491408601946	-0.319629630957055	-0.491903969327351	-0.333671177555273	-0.0605808853314524
SGL_RS02135	CDS	SGL_RS02135	damage-inducible protein DinB	slr1116	slr1116	slr1116	WP_010871259.1	genome	1	64393	64914	+	3	#61D04F	down	down	NA	dusk	4: non-osci	NA	104.5207	90.1351963641601	96.02694	86.2909521481118	100.0155	86.4760218795875	78.21915	69.5758035880819	68.905961748086	58.4406040550342	60.8574342789661	54.6256002179843	68.95035	69.3268	64.2009917349631	88.05768	59.5793620710234	67.8520909542654	122.410845500381	0.102862645538079	-0.110763575642519	-0.019414935890337	-0.173644844570419	0.0392975540659099	-0.170553984324151	-0.315332282696786	-0.484268474701523	-0.498225330830066	-0.735883050990078
SGL_RS02140	CDS	SGL_RS02140	class I SAM-dependent methyltransferase	slr1117	slr1117	slr1117	WP_010871260.1	genome	1	64987	65748	+	4	#777777	down	down	UP	night 2	10: late night	NA	35.64473	33.2344760522756	24.15441	36.4849896042485	33.0861	25.846195268459	31.29939	18.1340895854724	22.0058073259993	22.2689762400655	23.6092425591586	21.1508229532832	26.44595	26.40459	35.2634091653415	29.89921	32.5110315423092	55.10041260003	59.1926459946263	0.0496202795775911	-0.0513879036461496	-0.511781899694559	0.0832345293254152	-0.0578432683216605	-0.414116591482367	-0.137933972901181	-0.9253641961505	-0.64618421257694	-0.629033277974438
SGL_RS02145	CDS	SGL_RS02145	metallophosphoesterase	sll1064	sll1064	sll1064	WP_010871261.1	genome	1	65827	67533	-	5	#0000FF	nc	up	NA	dusk	7: night	stable	14.45256	15.0700257611197	12.9619	16.6000043954439	13.39715	15.1374215831694	15.71845	14.2558080810502	11.9229736737521	15.1904487517391	14.4745860089398	14.5256429096497	19.16318	19.97231	14.1496509594941	22.71319	13.3643354806938	16.2832698633131	17.3153542252215	-0.0304940248855568	0.029862796499809	-0.187541877683384	0.169364536956354	-0.139892960428784	0.0363003996824528	0.0906398734969238	-0.0502692668132143	-0.308074987621205	0.0413454035183277
SGL_RS02150	CDS	SGL_RS02150	glycosyltransferase	slr1118	slr1118	slr1118	WP_010871262.1	genome	1	67606	68361	+	5	#0000FF	down	up	NA	night 1	4: non-osci	NA	10.1978	11.2836182687091	9.194544	6.01122501187214	8.410952	9.27427127363148	8.22986	10.9991570206588	8.12719020109606	7.0615729899833	12.8019777690435	7.89201379960914	10.41438	14.60082	11.1821547166002	16.12568	18.1526423119928	16.9095285009802	9.03976195444629	-0.0748312984759334	0.0711405170675605	-0.224239315993268	-0.837358318520678	-0.352748240221204	-0.211783416133399	-0.384149453633393	0.0343037117293148	-0.402260684348576	-0.605027757838576
SGL_RS02155	CDS	SGL_RS02155	tRNA (adenosine(37)-N6)-threonylcarbamoyltransferase complex dimerization subunit type 1 TsaB	sll1063	sll1063	sll1063	WP_010871263.1	genome	1	68400	69059	-	5	#0000FF	up	up	mixed	night 2	7: night	NA	21.74484	27.263401527094	30.4091	24.3020647538788	22.48018	29.6018824063776	24.15651	32.6092655200707	19.7823197849406	24.8438977011231	23.8075710639709	21.8367456207367	25.42054	28.36826	25.1598481123504	31.79474	37.9405226504378	35.8950224693034	20.1915410200678	-0.172351288700866	0.153941189590964	0.311478736321261	-0.0119454886899265	-0.124370794753232	0.272664538759652	-0.0206123450386599	0.412257564588841	-0.308812767625667	0.019867150278493
SGL_RS02160	CDS	SGL_RS02160	hypothetical protein	slr1119	slr1119	slr1119	WP_010871264.1	genome	1	69284	69985	+	4	#777777	down	up	mixed	night 2	9: dusk	NA	94.61625	86.580070946441	92.46344	79.58753115266	90.57948	82.7069412284612	72.74985	71.5940605168219	70.5658918422091	73.4675189919417	73.6374395475478	79.361649257608	81.0452	78.61979	97.6288123333939	92.23968	77.9421145424026	165.897152590421	196.892969030882	0.0626062247765132	-0.0654467750021887	0.0294012797026098	-0.186939333924627	-0.000297500575697833	-0.131473344239219	-0.316537484353857	-0.339641852073837	-0.360510735159813	-0.302375202303855
SGL_RS02165	CDS	SGL_RS02165	hypothetical protein	sll1062	sll1062	sll1062	WP_010871265.1	genome	1	70016	70393	-	3	#61D04F	up	down	NA	dusk	5: dusk	stable	31.69162	28.5616587426699	31.59815	30.7633280019339	22.72433	30.8447673819654	20.57465	13.9106985849508	14.5612157769638	12.1055536971142	19.2782724051478	17.4239265705656	16.36545	21.06954	11.9808800535002	30.13651	40.0772622472568	39.4038554059539	22.1474167883934	0.0730616595553186	-0.0769599816341398	0.068800345175066	0.0301718344913868	-0.406801990289036	0.0339860169428294	-0.550171860332355	-1.11484487640525	-1.04890893195396	-1.31537068076135
SGL_RS02170	CDS	SGL_RS02170	hypothetical protein	sll1061	sll1061	sll1061	WP_010871266.1	genome	1	70420	70935	-	5	#0000FF	down	up	NA	dusk	5: dusk	NA	20.68748	9.55745428210789	14.79921	11.9155472533553	19.6736	13.4352129451301	10.80169	13.2712127116567	10.6669371389386	10.5307759995972	13.2398019061517	11.712883059885	13.07852	18.14249	19.8938333911608	24.40061	32.6402162502111	21.3651008710913	17.5487006778466	0.452064391246878	-0.661995226835724	-0.0311733608447364	-0.343848313246239	0.379567449332149	-0.170674337994735	-0.485436476137143	-0.188393316995657	-0.503547539899866	-0.522081775263671
SGL_RS02175	CDS	SGL_RS02175	hypothetical protein	sll1060	sll1060	sll1060	WP_010871267.1	genome	1	70944	74042	-	4	#777777	nc	down	NA	dusk	10: late night	2: DOWN	35.19208	33.9993414332718	34.59284	34.3965574464992	36.01535	33.4157026711283	25.93243	33.8956426448944	24.7002068115596	24.2557854421184	24.6168888619703	24.9282900022504	25.72341	22.31801	26.5968578302872	31.79327	21.6384352825788	28.7052150300129	39.5014844862273	0.0246576068046446	-0.0250863774974839	-0.000119718323736738	-0.00832899804219983	0.0580187454312988	-0.0500669674051667	-0.41583577879411	-0.0294933553059808	-0.486070057795044	-0.512264282029082
SGL_RS02180	CDS	SGL_RS02180	hypothetical protein	ssl2069	ssl2069	ssl2069	WP_010871268.1	genome	1	73978	74229	-	4	#777777	down	down	NA	dusk	10: late night	NA	51.06743	42.578028310832	37.29618	52.2446173825946	42.71878	46.4234590157621	48.8648	33.9679849167403	30.9849126416787	33.4794219435816	29.821077626713	34.1303973411668	25.10608	19.40615	32.3483761444505	24.58505	22.1014313863549	50.4958855694409	60.6794021192207	0.125194429121164	-0.137099883740704	-0.328181154859277	0.158073380762477	-0.132338581359269	-0.0123550052219121	0.0615865595798957	-0.463033391498945	-0.595643126429729	-0.483934408736061
SGL_RS02185	CDS	SGL_RS02185	PepSY domain-containing protein	ssr1853	ssr1853	ssr1853	WP_010871269.1	genome	1	74498	74785	+	4	#777777	down	down	mixed	night 1	9: dusk	NA	65.06979	72.1975262661934	56.76983	67.2947800042303	65.46155	59.0844023836972	32.85515	40.3369820886291	44.0011156981217	43.0314604077108	45.465847518	35.7831080232278	44.2611	29.59438	61.8512932761948	36.08451	35.8927245714403	50.4958855694409	91.3580942521228	-0.076928353793891	0.0730331547832002	-0.273791830117904	-0.028421650902694	-0.0682684885655693	-0.216138926082937	-1.06279672276196	-0.766813102336691	-0.64137614613673	-0.673524448014332
SGL_RS02190	CDS	SGL_RS02190	type 4 prepilin-like proteins leader peptide-processing enzyme	slr1120	slr1120	slr1120	WP_010871270.1	genome	1	74995	75804	+	4	#777777	down	down	NA	night 2	4: non-osci	NA	65.16131	86.8838606690601	66.47698	53.4645424585334	73.81963	59.0357732459328	47.04737	43.4790206934276	44.2480355393008	38.2501870290762	47.3723381288997	42.8560264512108	39.45891	37.94981	58.8926815074276	34.78916	23.6534430125967	37.0665138516899	88.8005949325107	-0.222412480388363	0.192660122048307	-0.193573245389539	-0.507845671264099	-0.0424235819174311	-0.364838655221823	-0.692314011458533	-0.806108642456424	-0.780814682502472	-0.990961286358071
SGL_RS02195	CDS	SGL_RS02195	adenylate kinase	sll1059	sll1059	sll1059	WP_010871271.1	genome	1	75955	76500	-	5	#0000FF	up	up	NA	night 1	4: non-osci	stable	53.87334	56.3909672611688	73.69581	57.0386373298456	48.01394	67.9578840603697	50.32876	55.0953249858338	41.0266813036099	42.4276377172898	50.2579000562087	50.5215029249704	64.37457	64.23223	55.2963694776932	63.32327	67.2427549379313	74.9651785766814	40.991843631893	-0.0333224475080881	0.0325701307649472	0.418688638129859	0.0490455571645918	-0.199440630921065	0.301746974794316	-0.131510905459698	-0.0009640519004587	-0.426331500956076	-0.377889604009069
SGL_RS02200	CDS	SGL_RS02200	4-hydroxy-tetrahydrodipicolinate reductase	dapB	sll1058	sll1058	WP_010871272.1	genome	1	76580	77407	-	5	#0000FF	down	up	mixed	night 2	1: DUSK	2: DOWN	79.35865	75.0145980826	81.94011	71.1892005561993	70.32864	82.2995298903351	77.4904	94.3719233121611	84.0987507765593	70.0016800746171	89.1096232640121	89.4636188825257	100.4082	86.23081	120.694343843304	118.2703	111.606462910296	119.688704926164	75.9340004173488	0.0400366245675131	-0.0411794830998636	0.0862189704214469	-0.116692459035202	-0.134238540083712	0.0925333306025868	0.00566673215151143	0.290006846604261	0.123733511358904	-0.140961311274298
SGL_RS02205	CDS	SGL_RS02205	thioredoxin	trxM2	sll1057	sll1057	WP_010871273.1	genome	1	77494	77874	-	3	#61D04F	down	down	NA	dusk	9: dusk	NA	141.9563	157.426465510779	145.4404	146.290775624727	125.0245	129.64451546659	135.7441	145.714631359371	121.955848234164	159.636031923166	163.770442055936	164.732371078456	162.3659	150.3595	104.601573254496	130.6124	178.927619639328	222.556415138669	103.587130490596	-0.0765442954596028	0.0726869251774303	-0.0415631000919689	-0.0331523694335226	-0.259780337131603	-0.207429997404927	-0.141101678640209	-0.0388454253372815	-0.295632230181148	0.0927951507615242
SGL_RS02210	CDS	SGL_RS02210	DUF2442 domain-containing protein	ssl2065		ssl2065	WP_020861351.1	genome	1	77980	78246	-	5	#0000FF	up	up	NA	dawn	4: non-osci	NA	32.87269	34.1955439877908	35.7509	44.5537853821111	27.15777	28.7676865538601	38.35207	30.2276899483801	33.319196905898	28.920711852235	29.8515383801622	34.3895105915552	37.21091	50.76126	30.5310516419533	58.00966	68.753828082604	70.0609822253786	14.0776517627669	-0.0287400959175614	0.0281787260326978	0.0923499469086342	0.40991839719999	-0.304264593375451	-0.221180407345573	0.193674833180955	-0.149758884157966	-0.00927598634161528	-0.213526551006943
SGL_RS02215	CDS	SGL_RS02215	DUF4160 domain-containing protein	ssl2064		ssl2064	WP_020861352.1	genome	1	78206	78445	-	5	#0000FF	up	up	NA	noon	10: late night	NA	69.18813	65.8108220195686	68.73569	71.2860566113778	50.66492	63.5157325624745	67.51057	54.0090960176171	61.0682151204234	54.4182468540588	61.2009843111861	61.5038984519539	73.81189	77.43054	81.7695063651389	77.85926	117.332078943881	93.5802782569154	86.8495129773427	0.0356482458287602	-0.0365514605708195	0.0261830891122716	0.0787436136923423	-0.413889120776431	-0.0877623174920258	0.000237097092800343	-0.321673901494469	-0.144454623509427	-0.310785823472293
SGL_RS02220	CDS	SGL_RS02220	phosphoribosylformylglycinamidine synthase subunit PurL	purL	sll1056	sll1056	WP_041425899.1	genome	1	78467	80773	-	4	#777777	up	up	NA	noon	4: non-osci	stable	58.66146	56.5042958394215	56.86576	61.9929133405187	55.80207	60.4417813721393	66.52381	64.7732809907776	53.5982381077486	48.8846343461328	55.5738819845732	66.5694489454677	59.9673	60.26253	59.6769349244827	61.15993	58.8678666393884	59.6825400312331	70.2809165111158	0.0267730833775636	-0.0272793396346192	-0.018079656082568	0.106463409863077	-0.045321254390309	0.0699062862161498	0.208230903286173	0.169758928643287	-0.103454317888372	-0.236258833210803
SGL_RS02225	CDS	SGL_RS02225	hypothetical protein	slr1122	slr1122	slr1122	WP_010871275.1	genome	1	80938	81690	+	4	#777777	down	up	NA	night 2	3: dawn	stable	66.47101	70.6265718178637	62.14791	63.014317970715	72.00015	63.7138575505473	69.02754	63.8219190706563	60.3468156864254	59.5028959116123	69.557312537498	57.9338412497204	72.31975	70.88271	82.997427239148	60.77856	75.5034206124322	107.312680089484	84.4047255635073	-0.0444059441677914	0.0430798510356684	-0.141425344341599	-0.12145154763321	0.070868692771347	-0.105524031447702	0.010040851110821	-0.10307922951666	-0.183853572931927	-0.204171335585417
SGL_RS02230	CDS	SGL_RS02230	NUDIX hydrolase	sll1054	sll1054	sll1054	WP_010871276.1	genome	1	81696	82259	-	4	#777777	down	down	NA	dusk	10: late night	NA	48.7892	53.409626632274	48.0833	44.0798089418759	35.8007	41.6244726012808	38.84012	42.4961173000921	28.596469776729	30.9319433896343	26.6486225600414	32.6976664579551	34.89924	26.75571	42.8252733827241	36.14356	35.8663909510651	67.3740573417935	79.9730429927397	-0.0667448998674053	0.0637930715452119	-0.0877708144501671	-0.213188756600523	-0.513318931016915	-0.295874734575171	-0.395759069253133	-0.265975693343358	-0.837469669507351	-0.724209249549674
SGL_RS02235	CDS	SGL_RS02235	efflux RND transporter periplasmic adaptor subunit	sll1053	sll1053	sll1053	WP_010871277.1	genome	1	82291	83853	-	2	#EEC21F	down	down	NA	dusk	3: dawn	stable	84.15645	89.5407087902	82.55627	74.8264149891502	81.72193	66.7329910479975	63.60766	62.4332866723043	60.1934648531275	55.0762031570003	54.2721758238732	55.5236427151004	53.31121	53.54757	67.9943687949892	57.79488	42.5895007026793	74.5854650575557	155.00155363503	-0.0454284023682167	0.0440414878451917	-0.0731244611997858	-0.214954594827181	-0.0877789744602508	-0.380102082068434	-0.449301736988645	-0.476186835074537	-0.52889538712186	-0.657073144191175
SGL_RS02240	CDS	SGL_RS02240	guanylate kinase	slr1123	slr1123	slr1123	WP_010871278.1	genome	1	84122	84697	+	5	#0000FF	nc	up	NA	night 1	4: non-osci	stable	28.41656	26.1484630387175	31.78431	22.7409946221192	22.46609	35.0129791903391	27.90437	28.0235875563108	19.5560514213874	25.1568537768155	25.3027325317565	24.0796102863074	25.54776	24.01511	27.7806656240536	35.39057	28.3119336059206	28.7093542955289	22.2462891847702	0.0587554587752541	-0.0612503093820927	0.220338310322722	-0.262681104520654	-0.28022739962435	0.359913364035362	0.0325146156375484	0.0386652009725841	-0.480361355297277	-0.117024955317437
SGL_RS02245	CDS	SGL_RS02245	histidine phosphatase family protein	slr1124	slr1124	slr1124	WP_010871279.1	genome	1	84776	86107	+	1	#FF0000	up	up	DOWN	night 1	3: dawn	stable	152.5345	162.106711782721	174.9308	146.606037034379	177.1325	182.28040855511	221.4833	246.313793328687	183.067704952054	196.388070451157	215.329673133428	270.907431927124	238.6862	230.3563	281.291635202044	248.3154	235.962049512525	149.682659926852	122.494882430014	-0.0445720617263448	0.043236177015154	0.153076678717629	-0.101763134791914	0.171121292175961	0.212451861590597	0.493490274959595	0.646789771915098	0.218669659486559	0.319999648452238
SGL_RS02250	CDS	SGL_RS02250	glycosyl transferase family 1	slr1125	slr1125	slr1125	WP_010871280.1	genome	1	86159	87418	+	6	#28E2E5	up	up	DOWN	night 2	4: non-osci	stable	24.47471	23.9071662068274	24.86412	24.928903725705	32.22723	35.7632573158463	39.09184	42.8967123805692	33.3214798244939	37.1489179080193	44.370148832473	59.5283326599089	51.99749	45.13316	61.342105873921	70.26565	47.2440197314721	19.4537144405772	24.2717608476883	0.0168250486321119	-0.0170235839457372	0.0395986548013251	0.0433527233654941	0.413813474118594	0.564011426250106	0.692400775074292	0.826400366441917	0.461985756119868	0.618853470990028
SGL_RS02255	CDS	SGL_RS02255	sulfite exporter TauE/SafE family protein	sll1052	sll1052	sll1052	WP_010871281.1	genome	1	87536	87910	-	4	#777777	up	up	NA	night 1	10: late night	NA	16.44701	16.3499628713595	26.10732	25.662980380096	17.25396	21.8480990147716	17.62836	15.0002621392325	18.4324673760859	9.15179859501836	10.3235148729567	16.3235543607916	9.247965	16.76691	20.9329936294755	15.98821	17.8225942699566	21.2669123224071	8.20087204507367	0.00426267002397699	-0.00427530208746412	0.670891706344129	0.646126066459255	0.0733648548405371	0.413945095829257	0.104335602584175	-0.128574948676057	0.1686865418817	-0.841435453665906
SGL_RS02260	CDS	SGL_RS02260	phycocyanobilin lyase	cpcF	sll1051	sll1051	WP_010871282.1	genome	1	88017	88661	-	5	#0000FF	down	up	NA	dawn	10: late night	NA	14.89499	17.5650511130632	15.78582	10.5685723464543	14.00933	14.6565959401419	16.2779	12.8920352056093	9.92273222226845	11.5284284627169	11.2979642932494	16.8184987526554	18.01929	21.22943	20.1278784898803	28.50611	25.5595344181548	47.8214598221021	15.8931628780498	-0.123837672157532	0.114042947539562	-0.0400356232666524	-0.618884323465222	-0.212276867030245	-0.147114757156986	0.00424976340647789	-0.332184793936399	-0.709855500960711	-0.493468966699638
SGL_RS02265	CDS	SGL_RS02265	transglutaminase family protein	sll1049	sll1049	sll1049	WP_010871283.1	genome	1	88818	90512	-	4	#777777	down	up	NA	dawn	8: DAWN	4: complex	62.69792	65.3463791174478	58.04836	60.0884680728649	57.58779	52.9377654395525	51.92459	60.6734342972997	65.1721539887009	64.9039797114749	61.3983120372357	64.5024509999913	59.50018	56.96135	71.6053730347955	58.24614	52.7317464683375	78.9482917746828	55.3377427820237	-0.0301535340282219	0.0295361811051519	-0.1413158083163	-0.0914829750104513	-0.152808158565266	-0.27427381812444	-0.30215319702253	-0.0775061419986392	0.025684561376469	0.0197358260165496
SGL_RS02270	CDS	SGL_RS02270	hypothetical protein	slr1127	slr1127	slr1127	WP_010871284.1	genome	1	90620	91411	+	4	#777777	down	down	NA	dusk	2: NIGHT	NA	427.7085	467.011970602999	431.0428	386.301570983532	418.0525	394.890702800131	350.073	398.3518231145	435.566599839992	450.295645832856	408.006562074574	455.323539959268	410.1844	418.2908	488.329779271529	369.1722	286.241665547787	573.964963246782	648.890549020981	-0.0648091459713658	0.0620225053866701	-0.0536058971421359	-0.211709480021051	-0.0977528939876422	-0.179983622875198	-0.353781229004031	-0.167393847016133	-0.0385436952355854	0.00943550284892689
SGL_RS02275	CDS	SGL_RS02275	SPFH/Band 7/PHB domain protein	slr1128	slr1128	slr1128	WP_010871285.1	genome	1	91517	92482	+	4	#777777	down	down	NA	night 1	2: NIGHT	stable	224.447	229.459123135556	179.4879	219.033050496528	199.2068	208.691491649249	182.354	189.756556733641	218.506575678382	213.360383911638	177.747767039855	222.990610125602	174.748	157.9492	201.903874292899	165.7163	123.798765581168	235.289984933464	317.826239324478	-0.0160191371243717	0.0158432182658392	-0.3385073607175	-0.0512453717228263	-0.188127054987369	-0.121022167149344	-0.315652104127524	-0.258244213662163	-0.0547172537212541	-0.0891016242505232
SGL_RS02280	CDS	SGL_RS02280	ribonuclease E/G-like protein	rne	slr1129	slr1129	WP_010871286.1	genome	1	93128	95152	+	1	#FF0000	down	up	mixed	dawn	8: DAWN	stable	129.2683	162.907238754488	130.585	124.816604677885	137.4477	167.712170321724	202.3357	237.564538066589	264.792886963044	233.314371589048	213.892432335115	253.27146346479	226.5242	231.2178	439.980514249162	281.2741	318.738395795791	274.871366781438	166.717316471868	-0.176466867633507	0.157215311947413	-0.161846211915669	-0.227025526795737	-0.0879526337237258	0.199151985104209	0.469915491436635	0.701484097783016	0.858028968822305	0.675439777269936
SGL_RS02285	CDS	SGL_RS02285	ribonuclease HII	rhnB	slr1130	slr1130	WP_010871287.1	genome	1	95236	95808	+	1	#FF0000	down	up	mixed	night 2	3: dawn	NA	30.22129	33.2637817352095	31.26728	27.7586411542996	33.87558	39.1833733085601	59.26792	68.5050669629758	74.1659294267562	60.5594584167155	59.4150551858262	70.3181810226954	77.04457	90.71106	165.975961369432	107.7739	171.227541808221	102.134559293975	28.6243352358592	-0.0708521442458255	0.0675348091989059	-0.0217636657598128	-0.193480441110118	0.0938282600465025	0.303824217305264	0.900834039494796	1.10979331295423	1.22433920163015	0.931934915655475
SGL_RS02290	CDS	SGL_RS02290	8-oxo-dGTP diphosphatase MutT	sll1045	sll1045	sll1045	WP_010871288.1	genome	1	95818	96228	-	5	#0000FF	down	up	NA	night 1	7: night	stable	23.08676	24.9711825828047	18.58003	16.5857157261874	22.79972	18.9760124443991	28.69938	28.8603901044421	18.9980486270147	20.1796045662662	26.3185356625935	22.6234237653029	23.26131	29.23671	33.7913288516239	33.5519	23.4165472160013	15.4091518007995	9.97672998184145	-0.0577091670742421	0.0554892595798152	-0.37102205516286	-0.534833615982167	-0.0757587793400906	-0.340598025202836	0.25624468401619	0.264315914483449	-0.338923645689494	-0.251876982230096
SGL_RS02295	CDS	SGL_RS02295	polyribonucleotide nucleotidyltransferase	sll1043	sll1043	sll1043	WP_010871289.1	genome	1	96325	98481	-	1	#FF0000	down	up	DOWN	night 2	3: dawn	1: UP	200.5397	212.444716211125	197.3481	178.896771068366	206.5618	210.406578354183	202.7533	233.968078583678	191.263078713764	179.215651091405	185.072420562597	199.586424597626	187.7195	190.0561	272.244253566184	229.5943	227.017050332432	284.366438901531	177.267343116161	-0.0421994739801357	0.0410001191141246	-0.0653447136729861	-0.206959994966531	0.00048613440359291	0.0270924679479342	-0.0263619473488323	0.180224366054505	-0.110528939441685	-0.204390708223044
SGL_RS02300	CDS	SGL_RS02300	S26 family signal peptidase	sll0716	sll0716	sll0716	WP_010871290.1	genome	1	98609	99199	-	4	#777777	up	down	NA	night 1	10: late night	NA	44.35265	37.2123134210759	45.72095	42.0660105638207	47.56693	42.1222135437074	52.63768	43.6583440655769	26.2070942905902	29.0348940197283	36.0274947977548	36.1859940530302	32.35329	28.13399	36.2710500705965	37.53578	36.3387920394207	29.9651366143202	29.7761499098487	0.121070736392413	-0.132169486484974	0.164905811066462	0.0447054335386622	0.222009346413278	0.0466316832789532	0.368146334414309	0.0983078413878041	-0.637992165593491	-0.490161801364857
SGL_RS02305	CDS	SGL_RS02305	NAD-dependent malic enzyme	slr0721	slr0721	slr0721	WP_010871291.1	genome	1	99402	100793	+	4	#777777	down	down	DOWN	noon	10: late night	1: UP	70.38103	66.9311284616302	67.16728	66.8306780731667	75.17193	65.2531761957882	63.5065	61.8451587449617	58.2083724909321	59.0341414399682	57.9945173437997	53.2154284732265	58.8502	68.758	66.8037346431373	68.34042	57.2960555733158	94.1110748293639	61.1235973187064	0.0357991564376808	-0.0367101326985902	-0.0316288642569343	-0.0388769590638768	0.130806573646161	-0.0733393445896117	-0.112483209333534	-0.150726806025318	-0.238160790782978	-0.217837915948668
SGL_RS02310	CDS	SGL_RS02310	cysteine synthase A	cysM	sll0712	sll0712	WP_010871292.1	genome	1	100794	101771	-	6	#28E2E5	down	up	NA	dawn	10: late night	stable	53.84668	56.8312759849035	55.95857	52.480532474634	55.20756	62.2661800171751	65.07522	64.2682610326547	58.3736682695289	80.5149288459139	68.9227806386497	81.5258670364531	94.49608	110.0079	121.940368151882	111.5742	119.819588266835	94.2563215299755	56.7758055267754	-0.0394386043849564	0.0383891070613222	0.0160630951384778	-0.0765136425007623	-0.00343016034246798	0.170152773374149	0.233812283649775	0.215810436221948	0.0770217313996705	0.540960308072364
SGL_RS02315	CDS	SGL_RS02315	4-diphosphocytidyl-2C-methyl-D-erythritol kinase	sll0711	sll0711	sll0711	WP_010871293.1	genome	1	101884	102831	-	5	#0000FF	down	up	NA	night 1	4: non-osci	stable	53.29863	44.7104446984411	39.96651	38.2091007549118	46.3639	54.2645777166727	52.50442	54.3057784175228	34.5662773109908	35.5983726995044	48.7638104805055	56.6426813212453	45.38163	58.36584	73.8871488869025	74.4177	70.1247643744071	38.4750193844739	27.9345808497367	0.121183114993818	-0.132303439842195	-0.294123737469726	-0.358999030611257	-0.0799134082377728	0.147095422252523	0.0995235437399163	0.148190381351255	-0.503550097263846	-0.461104042007295
SGL_RS02320	CDS	SGL_RS02320	hypothetical protein	sll0710	sll0710	sll0710	WP_010871294.1	genome	1	102930	105110	-	3	#61D04F	up	up	NA	dawn	5: dusk	NA	34.64165	25.361949762328	30.0306	35.2385510243657	32.27496	41.7555061320825	32.15249	24.0532580951003	19.3677538148541	17.6150792535553	19.1075655569936	20.2506093745129	22.04639	24.98509	21.3183857458155	43.70918	51.6454817909791	33.6086561450776	16.8423075203542	0.207458593911982	-0.242383393638474	0.0013842455704444	0.232105549120397	0.105366253415807	0.476917398460561	0.0998814150597247	-0.318816728961804	-0.631392407764237	-0.768238088308535
SGL_RS02325	CDS	SGL_RS02325	restriction endonuclease LlaI	sll0709	sll0709	sll0709	WP_010871295.1	genome	1	105151	106539	-	5	#0000FF	up	up	NA	night 1	5: dusk	NA	40.38999	34.4494592850154	38.62531	42.5329873410219	37.82777	44.1254284180623	39.0074	31.6936705918614	25.7112350908325	22.3743576162106	29.0189005925761	27.390386004691	31.91792	32.49168	40.8643753358262	56.25802	75.3193868715947	61.3000982485848	36.5319624038109	0.11019884647502	-0.119317603652736	0.0457475695074129	0.184783245077064	0.015646787626858	0.237811343343044	0.0599488977689372	-0.239604187734704	-0.541400027783896	-0.741952680208452
SGL_RS18640	CDS	SGL_RS18640	IS5/IS1182 family transposase	smr0012		smr0012		genome	1	106858	107208	+	5	#0000FF	up	up	NA	night 1	10: late night	NA	2.703321	5.3163201458341	3.626017	6.85442852032479	3.813873	4.937727834535	7.016483	3.1355063000068	5.47022417381466	5.70357818421728	4.21712208862609	3.53209009213276	9.346234	14.3307	12.042320464031	9.110092	23.6111291610536	8.68746418398983	0	-0.568804850234589	0.40689030354241	-0.145151993035809	0.773498706088539	-0.072280878527185	0.300309635954745	0.807210381328819	-0.354839263661471	0.448062274956032	0.508329607299824
SGL_RS02330	CDS	SGL_RS02330	ribosomal RNA small subunit methyltransferase A	sll0708	sll0708	sll0708	WP_010871296.1	genome	1	107471	108325	-	5	#0000FF	up	up	NA	dawn	4: non-osci	stable	19.42123	22.1366774192701	26.67985	20.4791083686195	22.96353	32.4330754605246	27.44009	27.7464803109374	27.097763117865	18.843250031166	23.9710097669272	29.3628226343352	27.73513	32.3572	28.2496540208847	57.96895	33.2479974977552	36.3501790856416	37.1676949411234	-0.0974884380103507	0.0913156870994226	0.360627543883252	-0.0209701077063888	0.144221421530965	0.642342822064679	0.401162201862063	0.417181763193281	0.383050752540651	-0.141075193086813
SGL_RS02335	CDS	SGL_RS02335	ribosomal RNA small subunit methyltransferase E	slr0722	slr0722	slr0722	WP_010871297.1	genome	1	108290	109201	+	4	#777777	down	down	NA	noon	7: night	NA	35.76454	35.8064654559056	29.09163	32.0963124956656	32.29246	37.402845368627	36.10039	35.5323000115902	27.2287605915011	22.055801164438	22.2231236380888	28.0374174459798	22.8157	27.42396	29.4635063420946	39.66374	26.0889949017456	33.4353062344345	30.3486218773286	-0.000845361466556358	0.000844866408691246	-0.298771114603323	-0.156967689831283	-0.14817789943237	0.0637727779654879	0.0126391756208324	-0.0102441697319063	-0.394243932544044	-0.698217080850432
SGL_RS02340	CDS	SGL_RS02340	hypothetical protein	slr0723	slr0723	slr0723	WP_010871298.1	genome	1	109222	110313	+	4	#777777	down	down	NA	night 1	4: non-osci	5: DOWN	35.30007	30.1484175617071	33.79966	23.6232982932622	27.48032	32.5360994811324	35.13517	31.355063000068	22.6232842617049	19.9043238673705	19.6026664119652	23.983522455955	20.77153	27.38187	23.7774388754081	31.47862	24.5631908207735	25.3463927565857	39.2708120290272	0.109311190807746	-0.11827757400901	0.0466488805632634	-0.470149445164186	-0.251961049553776	-0.00831854650566262	0.102556025441956	-0.0616614352373086	-0.532551470462899	-0.717277988392686
SGL_RS02345	CDS	SGL_RS02345	hypothetical protein	slr0724	slr0724	slr0724	WP_010871299.1	genome	1	110392	110724	+	2	#EEC21F	up	down	NA	night 2	4: non-osci	NA	34.90573	26.4173900682953	35.28017	28.4983672263954	24.79017	22.9476958206952	21.79801	17.9938514694084	24.9856185236399	23.1886788725127	21.8834443517894	17.6843159342593	22.51757	21.81881	16.3199014782814	17.40458	38.2677324414983	58.8164804889041	22.0619055266622	0.187032781578819	-0.214943160795571	0.202426410677348	-0.105551837487922	-0.306662937141343	-0.418081802134255	-0.492234668528679	-0.768927082627405	-0.295333169262865	-0.403010474233143
SGL_RS02350	CDS	SGL_RS02350	toxin	slr0725	slr0725	slr0725	WP_071822668.1	genome	1	110766	111224	+	3	#61D04F	up	down	NA	dusk	7: night	NA	8.527389	2.90387234856484	7.038739	6.69762786789906	7.291228	4.63407077519194	6.212738	2.13132454379547	3.9042384299383	3.94617314146126	4.96132010426599	3.03863632926127	5.717696	5.479384	2.63109522743534	4.354088	8.15412809736574	12.2646553185739	9.67786279828956	0.577191373452264	-0.976934661878994	0.30040429404392	0.228737522452079	0.351249118846388	-0.302632618770243	0.120316517939788	-1.42316240335494	-0.549871536846045	-0.534458440286508
SGL_RS02355	CDS	SGL_RS02355	hypothetical protein	slr0727	slr0727	slr0727	WP_010871301.1	genome	1	111585	112559	+	3	#61D04F	up	up	NA	noon	10: late night	1: UP	35.03505	25.0170836576822	33.33704	34.4092311720304	28.9473	36.763628149856	22.46752	24.9586301480541	22.1872292489922	18.2840420648337	17.2837126832306	18.9938144704439	22.11052	28.23147	20.1278784898803	48.16961	36.1021781365787	40.8979083123213	23.3058970511709	0.22258344923858	-0.26330188739798	0.150910507010192	0.196580151430167	-0.0527867158548594	0.292063645236675	-0.418374619554501	-0.266676751726966	-0.436485991537136	-0.715630462758127
SGL_RS02360	CDS	SGL_RS02360	hypothetical protein	slr0728	slr0728	slr0728	WP_010871302.1	genome	1	113025	114188	+	2	#EEC21F	down	down	NA	night 2	10: late night	NA	61.13826	73.3998641342268	70.73537	61.4336989160553	64.11582	58.6106442889826	57.12647	63.2434853192093	56.4138015698504	58.7220753922194	45.7796861785904	61.7751633124044	52.01819	54.97743	56.8041931608736	38.63131	30.1636689964041	44.030665767567	84.3982929896435	-0.137867649217495	0.1258342497859	0.072488647386773	-0.130912892382911	-0.0692627700548983	-0.198780446273474	-0.235783758180435	-0.0890262666617293	-0.253894983363082	-0.196040185094677
SGL_RS02365	CDS	SGL_RS02365	thylakoid membrane protein	slr0729	slr0729	slr0729	WP_010871303.1	genome	1	114319	114624	+	2	#EEC21F	down	down	NA	dusk	9: dusk	stable	227.9139	254.814798586565	224.5998	221.458521458141	211.8102	172.4904121877	173.6743	133.873822907153	136.787782134624	129.289093713665	126.885761666603	124.837309193817	91.89155	94.51937	138.132499440355	78.37359	72.2222774338109	143.726429514538	351.753090168601	-0.0827236843547887	0.0782364671266771	-0.103855955585992	-0.124176087179326	-0.188440532755722	-0.484696426166312	-0.474828316131728	-0.850338708587545	-0.819273223983302	-0.900612018073542
SGL_RS02370	CDS	SGL_RS02370	DUF3119 domain-containing protein	slr0730	slr0730	slr0730	WP_010871304.1	genome	1	114874	115272	+	2	#EEC21F	up	down	NA	night 1	10: late night	NA	127.8234	132.786659066799	149.5528	120.596712312481	147.7625	119.945779275175	106.0677	90.564266552452	69.6158002751781	83.6238906708549	73.3398751202416	76.9026307089733	70.94304	78.44171	75.2903725467328	77.88743	52.931764937089	72.0145057357051	238.721082139128	-0.0277408028092916	0.0272174375984752	0.198762151201929	-0.111702193082152	0.181387410314092	-0.119510378247457	-0.296907380296057	-0.524878938984302	-0.904406082266059	-0.639905697704657
SGL_RS02375	CDS	SGL_RS02375	DUF3086 domain-containing protein	slr0731	slr0731	slr0731	WP_010871305.1	genome	1	115269	116477	+	4	#777777	down	down	NA	night 2	3: dawn	stable	73.87262	85.1652438108561	75.35008	66.6648451250943	65.005	63.3035532569747	77.56847	68.6271298243424	51.0318977763613	55.4324718456878	50.4798931899063	55.4381479178499	50.77977	59.05634	102.012882917073	46.5331	58.2293195751269	57.1367836716254	72.8485928321526	-0.106258632979786	0.0989664036049359	-0.0776893352691302	-0.254372204125295	-0.29074768840348	-0.329011897768814	-0.0358280333437351	-0.212519360356535	-0.639899085094131	-0.520567037078005
SGL_RS02380	CDS	SGL_RS02380	cysteine desulfurase	nifS	sll0704	sll0704	WP_010871306.1	genome	1	116518	117693	-	4	#777777	down	down	mixed	night 2	2: NIGHT	NA	100.2522	103.819362731292	93.07394	90.1304893061585	93.43745	109.259252026996	123.6683	111.262481206874	95.4582027637667	97.5199627073332	90.1409846443826	96.3953114095116	94.5264	108.4764	89.5998672572479	102.3055	72.3664010536076	114.089453110152	108.816134526647	-0.0254412610814694	0.0250003796987806	-0.132625971829558	-0.17898802953276	-0.127002350255013	0.0986802941463715	0.277400582907071	0.124892026301761	-0.09613407809072	-0.0653056781858236
SGL_RS02385	CDS	SGL_RS02385	hypothetical protein	slr0732	slr0732	slr0732	WP_010871307.1	genome	1	117869	118336	+	4	#777777	up	up	NA	night 2	4: non-osci	NA	11.91151	13.1009317879483	17.15385	17.136071300812	17.63916	11.7832141505949	14.95619	6.00972040834636	9.29938109548492	12.2219532518942	12.4080707607652	10.5962702763983	12.21686	10.44947	19.9988536277657	20.07067	20.1837071860619	22.553993554589	20.0787020334336	-0.0702895919503218	0.0670235208376169	0.455886505849656	0.454390483550547	0.496135954979439	-0.0859127824417842	0.258096799574942	-1.05727612575097	-0.427439296106348	-0.0331710365746139
SGL_RS02390	CDS	SGL_RS02390	NAD(P)/FAD-dependent oxidoreductase	sll0703	sll0703	sll0703	WP_010871308.1	genome	1	118333	119532	-	5	#0000FF	down	up	NA	night 2	7: night	NA	29.05902	17.438479421219	20.15159	18.1556675432103	21.47449	22.5833715777687	25.05992	24.7626610043037	20.1605111925939	18.6690335922684	20.2105576097405	22.9872838308615	24.52585	26.66405	21.1342724143743	29.14518	21.3128523144897	20.0354642743265	24.6310913853775	0.321832917739949	-0.414878884651836	-0.206259457213608	-0.356733156150962	-0.114529262878915	-0.041892243008722	0.108228677153689	0.0910132234737301	-0.205620911459683	-0.316505883942199
SGL_RS02395	CDS	SGL_RS02395	hypothetical protein	sll0702	sll0702	sll0702	WP_010871309.1	genome	1	119570	119962	-	3	#61D04F	up	up	NA	night 2	4: non-osci	NA	82.99558	104.45960347616	99.14804	92.8487283153919	86.86023	87.5992666384247	91.03105	92.1025056673753	74.5871329715095	71.8016429210516	74.1698419251489	84.1887828782732	95.87585	92.43846	86.0428393460533	108.8256	54.8736363019019	58.4911710708323	72.6010194829996	-0.175439307644682	0.156399413114566	0.0811104387338041	-0.0135916634990617	-0.109778041246602	-0.0975550222470942	-0.0421150926224628	-0.0252334085399747	-0.329547041620684	-0.384456958915126
SGL_RS02400	CDS	SGL_RS02400	hypothetical protein	ssl1328	slr1006	ssl1328	WP_010871310.1	genome	1	120298	120537	-	4	#777777	up	down	NA	dawn	4: non-osci	NA	62.26932	42.763150173053	60.37319	61.2614549004028	51.12973	60.7256357832444	27.00423	33.1187852938218	38.9343205571258	56.8015277381782	36.5308200927235	40.6797438579853	33.19582	53.56098	45.2877266022308	49.13044	61.6364718502664	78.1871776559084	56.9505003130116	0.245758032175292	-0.296395358488498	0.201144539863045	0.222216137502682	-0.0386010848284118	0.209542197165557	-0.959578080659319	-0.665113732743534	-0.431721042440676	0.11316624063125
SGL_RS02405	CDS	SGL_RS02405	tyrosine recombinase XerC	slr0733	slr0733	slr0733	WP_010871311.1	genome	1	120719	121660	+	5	#0000FF	down	up	NA	noon	4: non-osci	NA	47.97212	51.3624733652684	46.24904	47.8172792158326	50.92249	55.3628795159342	44.44518	52.055395993425	45.9289777447292	40.885158266846	53.66757919156	64.3242537598716	65.37176	72.08705	62.8194933760596	82.31723	55.1516584893029	41.5836263329195	37.1810591215522	-0.0501000281477963	0.0484184521047369	-0.102872805510502	-0.0547641815477357	0.0360067404832852	0.156622756748845	-0.160269255308223	0.0677514939753177	-0.112891551746122	-0.280719000102959
SGL_RS02410	CDS	SGL_RS02410	CopG family transcriptional regulator	ssl1326	ssl1326	ssl1326	WP_010871312.1	genome	1	121706	121990	-	3	#61D04F	up	up	NA	night 2	10: late night	NA	7.491046	8.88584938660842	7.213866	9.37974429097076	5.088509	10.2274755003359	8.186545	9.01045494633533	4.04220775791357	5.68642456561813	6.3922692711806	5.70943773445408	7.564125	9.314953	2.11872405156635	21.03712	14.3831462529474	15.2259240698348	9.59166321061248	-0.12842280097357	0.117919706065008	-0.18281735726802	0.195958610670205	-0.686346992476826	0.320788194083016	-0.000335268083239141	0.138009968811593	-1.01844650807356	-0.526068163091979
SGL_RS02415	CDS	SGL_RS02415	FAD-dependent oxidoreductase	slr0734	slr0734	slr0734	WP_010871313.1	genome	1	122287	123405	+	5	#0000FF	down	up	NA	night 2	7: night	NA	10.70548	13.5789119312783	8.136666	8.8390887889443	10.06893	6.89934040345824	4.517598	8.52386967347693	6.40588182070306	9.37125638080894	9.66659352754773	9.55581880488867	10.97279	10.73842	15.1093994025911	15.00234	14.0956174521104	26.8309885789713	23.2077105833184	-0.1816798793952	0.161338519598903	-0.57751968627718	-0.45805980577547	-0.270118982572266	-0.81549901461799	-1.42640155962527	-0.510448922292182	-0.92256027464553	-0.373714978004922
SGL_RS18645	CDS	SGL_RS18645	IS630 family transposase	sll0700		sll0700		genome	1	123501	124348	-	5	#0000FF	up	up	NA	NA	5: dusk	NA	5.175123	4.71536818864834	4.848943	5.35906380775393	1.315516	4.92370019864143	4.585624	4.47031499611818	4.67936393359098	4.60917529475915	5.50513461333618	6.76168249211795	4.973847	6.755538	10.6810675948657	12.25512	12.0848958788031	23.2348688317086	6.24575062395057	0.0655509814307797	-0.0686717461036093	-0.0283718761638113	0.11593882269963	-1.91041337548755	-0.00629925131628888	-0.108924105482082	-0.145665677913845	-0.0797297334625477	-0.101533534057786
SGL_RS02430	CDS	SGL_RS02430	PAS domain-containing sensor histidine kinase	dspA	sll0698	sll0698	WP_010871316.1	genome	1	124452	126443	-	1	#FF0000	up	up	NA	dawn	5: dusk	stable	61.62626	59.9527187530207	65.26831	57.7052039587584	65.97024	70.1182365637852	70.211	78.9448709691471	70.9415578396879	63.6498710015814	69.3919818378443	73.3231183517903	69.07366	66.63558	90.3329486443425	79.1585	53.8614545708527	71.7108301091088	80.0223144458431	0.0197233384966008	-0.0199967215222996	0.102560783521581	-0.0751204708290231	0.117993453061764	0.205967813151426	0.207875175753452	0.377023637159453	0.222809111060971	0.0663356898449063
SGL_RS02435	CDS	SGL_RS02435	photosystem I reaction center subunit II	psaD	slr0737	slr0737	WP_010871317.1	genome	1	126639	127064	+	2	#EEC21F	nc	down	DOWN	noon	6: NOON	5: DOWN	9219.423	8667.14485417042	9361.176	8522.63712911468	9029.995	9611.80249857604	8699.165	9264.36122706657	7275.75256006363	6767.84636417108	6483.73611713398	5318.28763989999	5642.465	5138.312	3995.10038899491	5057.304	2539.92886884756	1669.46142713179	5218.59091600639	0.0438717832665029	-0.045247862149843	0.0658851013403594	-0.0695047712715262	0.0139205101045028	0.10400232579194	-0.0399277500092829	0.0508868278349807	-0.29770819933435	-0.402107860333357
SGL_RS02440	CDS	SGL_RS02440	anthranilate synthase component I	trpE	slr0738	slr0738	WP_010871318.1	genome	1	127186	128712	+	1	#FF0000	up	up	DOWN	dawn	9: dusk	7: DOWN	177.0191	174.487356815621	174.9678	184.429913163277	172.0458	178.710648205306	217.2222	216.540898738387	236.055756253446	252.15642412464	261.577561065035	282.184246227282	228.6457	202.4035	312.397328231934	185.1942	121.093264931761	98.0795931891897	178.795480354013	0.0103538421806602	-0.0104286864389982	-0.0064617486346604	0.0695214787950997	-0.0307585170967223	0.0240744073757394	0.305620363007581	0.30108834650997	0.425576473316377	0.520767790555724
SGL_RS02445	CDS	SGL_RS02445	polyprenyl synthetase family protein	crtE	slr0739	slr0739	WP_010871319.1	genome	1	128802	129710	+	1	#FF0000	down	up	DOWN	dawn	5: dusk	1: UP	162.0588	173.318052392263	163.1708	150.571208684098	167.5178	186.418114451533	213.3245	248.874344934533	232.77157875466	254.006877946627	242.63065799016	289.227033181715	249.3263	242.5577	348.41822666476	217.0017	146.168801190898	186.178378477683	184.008382199467	-0.0492657550003601	0.0476388120083572	-0.0394002130136552	-0.155337185007756	-0.00146871727925951	0.152758937086529	0.34726654859508	0.569634400645911	0.473131798985849	0.599084444561414
SGL_RS02450	CDS	SGL_RS02450	hypothetical protein	slr0740	slr0740	slr0740	WP_010871320.1	genome	1	129791	130186	+	3	#61D04F	down	down	NA	dawn	8: DAWN	NA	158.7433	148.770660184883	144.8759	128.598425989275	144.7972	118.367742149158	104.4164	95.1103577668729	95.0327126923619	116.275218891884	120.475510577341	116.032169830617	132.7833	120.3181	96.0648746107925	122.1322	100.589641902406	129.423472104667	185.089126017288	0.0460437962116661	-0.0475618725367536	-0.0858342822526242	-0.257778921273442	-0.0866182011081309	-0.37737593790023	-0.558303581476936	-0.69297753782187	-0.694155789229111	-0.403108250056151
SGL_RS02455	CDS	SGL_RS02455	CPBP family intramembrane metalloprotease	sll0696	sll0696	sll0696	WP_010871321.1	genome	1	130167	131039	-	4	#777777	down	down	NA	dawn	7: night	NA	10.73316	19.3900837130459	11.66307	13.0139922937438	15.20634	12.1823510069479	5.790598	7.98422738249154	9.67722132192366	9.06356533250434	11.3471017023857	11.9822515045612	9.770187	12.64401	6.91679673191764	10.98846	13.372049538169	24.5846280258269	12.1337835718444	-0.488802240546157	0.364441902227136	-0.368929539301734	-0.21081352524591	0.0137958241047158	-0.306084551661556	-1.37909288042645	-0.91565241696888	-0.638212367323872	-0.732726550161848
SGL_RS02460	CDS	SGL_RS02460	phosphate-specific transport system accessory protein PhoU	slr0741	slr0741	slr0741	WP_010871322.1	genome	1	131116	131790	+	5	#0000FF	up	up	NA	night 1	4: non-osci	NA	54.47193	62.0034823865565	65.12327	57.0288452891023	85.774	77.6121038719183	70.47504	76.4506113859436	64.4757089286954	76.971145590818	76.7516220129948	60.2662871970152	62.34739	74.31262	94.3773858081056	76.38812	65.7455699736175	94.6933596054891	87.0709871452267	-0.0964405489253191	0.0903957125628806	0.161219609428121	-0.0302617117250113	0.558586867885629	0.414328129892448	0.275158858365267	0.392574505789851	0.146802197671662	0.402364186371802
SGL_RS02465	CDS	SGL_RS02465	ribosome maturation factor RimP	slr0742	slr0742	slr0742	WP_010871323.1	genome	1	131877	132407	+	5	#0000FF	up	up	mixed	dawn	3: dawn	stable	76.39174	60.7450720779446	70.61515	81.0526491132191	84.03449	98.5110939931574	98.13062	109.388426003062	79.7911004065236	91.0224789641068	111.503567089097	114.111952997738	103.4377	124.1994	115.991164178971	109.5238	92.6372131545765	166.313403318924	89.7694326967811	0.155872667303167	-0.174776609935948	0.0424337518227715	0.241315354065494	0.293437584740847	0.522742219969023	0.517159389989068	0.673844209419176	0.218683857459381	0.408678892829057
nusA	CDS	SGL_RS02470	transcription termination factor NusA	slr0743	slr0743	slr0743	WP_010871324.1	genome	1	132483	133859	+	1	#FF0000	up	up	mixed	dawn	3: dawn	1: UP	42.20627	43.8484724633291	41.02376	47.0775292163919	48.28413	52.5766795358196	69.4697	75.5732161154144	63.0255632261469	61.2695303542669	55.4014078309702	74.7279452825735	50.43825	45.05271	117.083737620873	62.98914	38.6350355089472	80.9978278330816	59.1838532664631	-0.0277973651123669	0.0272718836383944	-0.0687949742122578	0.12978390382807	0.166294381644051	0.289168330713836	0.691129166014413	0.812620318689533	0.550682404591211	0.50991509159878
SGL_RS02475	CDS	SGL_RS02475	DUF448 domain-containing protein	ssr1238	slr0743a	ssr1238	WP_010871325.1	genome	1	133923	134177	+	4	#777777	up	down	NA	noon	9: dusk	NA	682.8113	616.259789812431	641.1652	732.778728990487	701.7077	727.858049756814	699.4413	803.242937442918	599.356373830243	568.996628334067	575.116226486513	573.694538964528	613.1004	635.0606	597.916390434681	578.3971	441.720767788727	661.831462628543	544.04477946077	0.0720784567908984	-0.0758698171477905	-0.0187123536249838	0.173969148409305	0.111461716261166	0.164248639535551	0.106794508287834	0.306427913516354	-0.115994401000042	-0.190988373587746
SGL_RS02480	CDS	SGL_RS02480	translation initiation factor IF-2	infB	slr0744	slr0744	WP_010871326.1	genome	1	134437	137442	+	1	#FF0000	down	up	mixed	night 1	9: dusk	1: UP	224.0772	242.232510973262	225.2148	214.36506918878	221.5529	231.672706618711	251.6083	258.68552824617	238.462466978268	244.068259270561	252.269758475297	263.0270293235	240.8402	243.4717	357.962868951764	246.5913	238.790746581005	289.378391553829	224.278117999146	-0.0572926131796534	0.0551040334322853	-0.049986837044035	-0.121218636708037	-0.0736372633468295	-0.00920038415426849	0.10989103997075	0.149910872639404	0.0324737354293308	0.065996212540597
SGL_RS02485	CDS	SGL_RS02485	glutathione S-transferase family protein	slr0236	slr0236	slr0236	WP_010871327.1	genome	1	137444	138112	+	1	#FF0000	up	up	mixed	night 2	9: dusk	2: DOWN	104.6022	102.007957083935	107.122	109.286639479887	119.2263	112.575363585081	144.9267	149.154488029023	161.29556965247	157.887905506981	164.411028872265	187.05327448401	178.2119	163.7427	266.716954877114	175.3565	180.890007612863	158.302738617232	126.670171099793	0.0180020150234711	-0.0182294863810661	0.0523436218445638	0.0812058595729154	0.206791333704845	0.123979957432325	0.488412228889522	0.529896209001844	0.642795632423723	0.611989482704386
SGL_RS02490	CDS	SGL_RS02490	glycogen debranching enzyme GlgX	slr0237	slr0237	slr0237	WP_010871328.1	genome	1	138295	140535	+	1	#FF0000	down	up	NA	night 1	1: DUSK	1: UP	55.25524	57.2167811908788	51.28848	51.4724454949959	50.1777	44.539603046345	42.51268	47.0367919650284	51.2926883575199	55.982108763964	51.9264912599501	67.2852523725712	62.69538	69.64392	126.237096017523	86.41553	78.1378798314695	68.0866921889805	55.8069159693769	-0.0253829671269122	0.0249440864493522	-0.132859436863007	-0.127693924980311	-0.164447909377663	-0.336405552347237	-0.403601043329282	-0.257704584820179	-0.132741064716835	-0.00652842054918785
SGL_RS02495	CDS	SGL_RS02495	hypothetical protein	slr0238	slr0238	slr0238	WP_010871329.1	genome	1	140585	141007	+	5	#0000FF	down	up	NA	dusk	10: late night	NA	22.15142	23.6325781558735	22.219	21.4869319573302	23.999	19.7413606073188	15.32155	16.7671755333697	18.459096892915	21.1847189699499	20.9958844412448	25.2788681859821	26.58989	32.70143	56.3866099539201	38.26966	53.5099166024701	50.7384876277704	21.4069256495717	-0.0474442692719465	0.045933572366893	-0.0430495663931096	-0.0913839537172297	0.0681308383986161	-0.213622027733153	-0.579281199433452	-0.449203769590008	-0.310511482703397	-0.111819463415094
SGL_RS02500	CDS	SGL_RS02500	IS630 family transposase	ssl0426	ssl0426	ssl0426		genome	1	141123	141428	-	4	#777777	up	up	NA	night 2	7: night	NA	0.7752172	1.74232340913891	3.839312	0	0.3645614	1.02979350559821	1.270787	0.799246703923302	1.67324504140213	1.86923990911323	1.86049503909974	3.29185602336638	3.369357	3.196307	1.9733214205765	3.265566	2.91218860620205	5.7490571805815	0	-0.699342564011518	0.468997391291585	1.6088327551429	-Inf	-1.78778132870419	-0.289659972875773	0.0137071868571815	-0.655302255297007	0.410633689154288	0.570436695049
SGL_RS02505	CDS	SGL_RS02505	precorrin-4 C(11)-methyltransferase	cobM	slr0239	slr0239	WP_010871331.1	genome	1	141648	142442	+	3	#61D04F	down	up	mixed	night 1	10: late night	1: UP	14.77008	15.2568357392711	12.93051	13.4501993606373	15.99668	15.7558406356526	12.22833	13.8435561170112	6.60142524824878	6.59524269819195	9.45271894582602	9.16177519652738	12.61515	17.92689	12.5324526446425	20.86512	19.0556039364315	21.5383545995521	14.1838981911652	-0.0235786535975065	0.0231994850371791	-0.215477115399476	-0.15862873711274	0.0915162209586415	0.0696304359554778	-0.296028902697261	-0.117041705420431	-1.18540685268073	-1.1867586386006
SGL_RS02510	CDS	SGL_RS02510	hypothetical protein	slr0240	slr0240	slr0240	WP_010871332.1	genome	1	142559	142981	+	2	#EEC21F	down	down	DOWN	noon	9: dusk	NA	141.741	115.642082442741	104.4987	119.126078645786	114.7205	116.958249635814	127.3221	126.910173433609	114.839791325594	115.839846282492	95.9619590167149	114.212857347535	91.07039	97.60881	84.9367922090695	83.62628	69.2047543461079	115.339950017227	157.926564697784	0.13933990293981	-0.154250735918213	-0.300432234842409	-0.11142795233135	-0.16579401259896	-0.137923604037154	-0.0154343721144782	-0.0201095058146547	-0.164294615483257	-0.151785636531292
SGL_RS02515	CDS	SGL_RS02515	hypothetical protein	slr0241	slr0241	slr0241	WP_010871333.1	genome	1	142981	143826	+	2	#EEC21F	down	down	DOWN	night 2	9: dusk	NA	142.3719	148.885242382003	136.7279	134.609309026804	141.6205	117.889445890876	130.463	115.202059483583	122.934559225356	122.600926804817	105.450483716124	108.305295760594	99.71211	83.48774	111.345710795083	64.96392	49.1385356201817	84.7027757939008	174.284687128117	-0.0326289997403284	0.0319073311493599	-0.0909857668345291	-0.113515244571817	-0.0402633137807306	-0.304858862698091	-0.158652720007749	-0.338126920557197	-0.244402887293192	-0.248323543672473
SGL_RS02520	CDS	SGL_RS02520	thioredoxin-dependent thiol peroxidase	slr0242	slr0242	slr0242	WP_010871334.1	genome	1	144061	144543	+	4	#777777	up	down	mixed	noon	5: dusk	NA	85.2113	72.5769685924849	84.72719	74.4407966943347	105.5507	91.1751026431656	75.9473	79.4977435815388	54.5935167856235	57.8303353248012	61.7638129501883	49.2504441068776	43.4687	57.85685	48.7569727394617	75.72057	45.0177329386066	67.2603981698343	78.1742892495377	0.111126719896237	-0.12040624188659	0.102906981265414	-0.0838245454608484	0.419946200166825	0.20872187749694	-0.0549193647891087	0.0109958711241441	-0.531188406132969	-0.448091573720384
SGL_RS02525	CDS	SGL_RS02525	hypothetical protein	slr0243	slr0243	slr0243	WP_010871335.1	genome	1	144554	145081	+	4	#777777	up	up	NA	dawn	4: non-osci	NA	30.77524	28.02071823618	39.30932	32.9090460208775	35.28374	29.6914042281711	31.4231	25.2443887903956	15.7579753188865	24.7355667518449	26.5247395006198	23.9206286033608	22.54476	29.90311	23.444403922872	43.90702	25.3161850425519	40.2042021469302	41.4185456821903	0.0660531231458256	-0.0692230485597632	0.419154422802264	0.162767221280002	0.263286507117752	0.0143283414664211	0.096108530191792	-0.219754236721537	-0.899634804018714	-0.249130028913086
SGL_RS02530	CDS	SGL_RS02530	hypothetical protein	sll0230	sll0230	sll0230	WP_010871336.1	genome	1	145164	145529	-	4	#777777	up	down	DOWN	night 2	3: dawn	NA	136.4319	147.126358696303	145.5162	146.077984859381	110.9462	111.711493031471	120.0581	101.569843423171	91.9804743456016	94.289363940023	93.9519494826697	85.3184323433155	93.72938	77.49735	97.3397402379459	89.00541	74.5042875219496	141.313710435474	157.314086930204	-0.0554641663237313	0.0534105627379991	0.0375345984324722	0.0430935929223556	-0.353784920851577	-0.343867555823272	-0.239912434081844	-0.481173053158798	-0.624245632858782	-0.588478229894327
SGL_RS02535	CDS	SGL_RS02535	hypothetical protein	SGL_RS02535			WP_041425756.1	genome	1	145538	145762	-	3	#61D04F	down	down	NA	NA	NA	NA	60.09484	49.7607565650072	55.2605	51.6823910432489	47.59713	58.4716752478663	46.66331	26.0874124160566	50.6323949528285	45.3352985956928	37.9540987976348	30.3053329904991	33.326	52.78473	18.7860199238883	52.4058	56.6362440134175	63.5922378268055	40.2450202211949	0.129704656040316	-0.142528043805079	0.00871215154521151	-0.0878636475736916	-0.206661879360979	0.0902014617228549	-0.235247817636274	-1.07418261245127	-0.117475737754735	-0.276901677146434
SGL_RS02540	CDS	SGL_RS02540	universal stress protein	slr0244	slr0244	slr0244	WP_010871337.1	genome	1	145761	146615	+	2	#EEC21F	down	down	DOWN	noon	6: NOON	4: complex	193.9349	200.633125623948	175.9954	184.155646246059	175.2274	167.970160694706	196.6287	163.18935069474	169.922437230811	150.411504686644	125.980973552851	119.173184457256	111.379	108.6744	134.892097949724	80.1748	80.4622384585173	117.829448432325	196.828922134444	-0.0247015996672184	0.0242857724681803	-0.164736328404692	-0.0993484187606425	-0.171045665710412	-0.232069083880742	-0.00480013660632884	-0.273727136052428	-0.215397685711538	-0.391359129767998
psbM	CDS	SGL_RS18650	photosystem II reaction center protein M	psbM		sml0003	WP_010871338.1	genome	1	146724	146831	-	5	#0000FF	down	up	NA	noon	6: NOON	NA	270.1632	171.546258991468	174.0488	199.254429069997	157.0044	322.411183377706	432.0677	461.964594867668	292.748163701981	229.501122174457	173.956286155826	171.471936191508	190.0624	223.8176	190.096630182203	355.2936	268.164034154439	222.616269714739	286.334459907086	0.290733445522478	-0.364500062762661	-0.34360586005113	-0.14848593421013	-0.492292736547676	0.545804059737907	0.968159656373835	1.06468455989674	0.406562393961216	0.055403480578544
SGL_RS02545	CDS	SGL_RS02545	histone deacetylase	slr0245	slr0245	slr0245	WP_010871339.1	genome	1	146980	147894	+	4	#777777	up	up	NA	dawn	1: DUSK	NA	21.38837	32.1929953186961	26.53531	27.4626611535636	23.40843	29.0148540667482	26.91569	32.8765545817106	26.5799089363715	36.5696870087824	35.3408657656665	39.2930546970704	32.88211	32.06787	35.6362438837226	20.31289	27.0747606942509	39.47811593118	34.170300187807	-0.324904803861047	0.265015471818295	-0.0138179400818629	0.0357400872659216	-0.194703166934299	0.115060329441363	0.00671606690964196	0.295327771177511	-0.0113951813794858	0.448916935767683
SGL_RS02550	CDS	SGL_RS02550	agmatinase	speB1	sll0228	sll0228	WP_010871340.1	genome	1	148022	148942	-	1	#FF0000	down	up	DOWN	night 2	3: dawn	2: DOWN	73.14818	77.1361192681154	62.71711	61.3884404450587	73.64377	64.3235187731311	74.31001	89.224048979998	95.6202312910716	86.3260046625646	101.623026748064	128.38485937084	102.1762	112.5683	172.431011167379	121.5174	127.718916592523	148.097211097429	87.9300884311645	-0.0388004194522805	0.03778417698358	-0.260763306865505	-0.291655369494224	-0.0290589049908314	-0.224276058265315	-0.0160658251137554	0.247810230414575	0.34769350678921	0.200172830705328
SGL_RS02555	CDS	SGL_RS02555	peptidyl-prolyl cis-trans isomerase	ppiB	sll0227	sll0227	WP_010871341.1	genome	1	148943	149683	-	1	#FF0000	down	up	DOWN	dawn	3: dawn	2: DOWN	204.5632	232.399137803605	211.1311	213.389182619585	205.648	244.311213095342	242.7975	245.724677932112	272.071676013413	274.157709260911	291.647285497615	330.959165376321	279.2908	301.1332	398.890547400665	294.25	255.673653292359	304.360207757716	252.70343458729	-0.0949623037636469	0.0890957785442552	-0.0493698318611611	-0.0340218946484609	-0.0873318966531424	0.161211142329086	0.152244628912532	0.169533815843841	0.316477834987676	0.327497104669295
SGL_RS02560	CDS	SGL_RS02560	photosystem I assembly protein Ycf4	ycf4	sll0226	sll0226	WP_010871342.1	genome	1	149889	150455	-	1	#FF0000	down	up	DOWN	dawn	8: DAWN	stable	379.6718	340.389151106058	301.3048	297.496704509123	350.8006	375.694824328083	425.2094	483.315899672477	422.388135173631	431.428483149932	412.273887997588	499.622553270494	466.4979	485.7082	476.572784350341	403.23	289.813614054673	379.559447086222	295.298890511912	0.0766338154845287	-0.080933975610758	-0.256895375470084	-0.275245344549994	-0.0374678164128475	0.0614422094208635	0.240054458782496	0.424847424227841	0.230450278409526	0.261002395431977
SGL_RS02565	CDS	SGL_RS02565	hypothetical protein	sll0225	sll0225	sll0225	WP_010871343.1	genome	1	150594	152132	-	3	#61D04F	down	down	NA	night 2	4: non-osci	NA	9.325273	8.66067191677234	6.425048	7.38220615493069	7.75599	7.21758781555235	4.042738	2.70154733840742	3.74278496103108	2.91135026780013	4.29110668667216	5.1858208699186	5.48125	6.355231	6.47387904645274	9.609549	9.84353809581746	7.08714183430749	1.7762339278912	0.0523479109372665	-0.0543190931392337	-0.485090817976436	-0.284746023614837	-0.213487107011906	-0.317281294682524	-1.15346534126495	-1.73501208825221	-1.26468588872158	-1.62710962820006
SGL_RS02570	CDS	SGL_RS02570	amino acid ABC transporter substrate-binding protein	sll0224	sll0224	sll0224	WP_010871344.1	genome	1	152154	153050	-	2	#EEC21F	up	down	DOWN	noon	1: DUSK	4: complex	73.38636	88.709901066977	90.26236	83.7432354004898	66.78423	55.0663995460099	34.82552	26.9926194522324	20.977120527411	21.0430151641309	15.3593510184408	19.4360935776327	21.0029	28.66139	18.5122628251408	31.19216	31.9892717665887	40.7933100813435	29.5228346104241	-0.143266968136445	0.130316226487073	0.15534559101457	0.0471937486046152	-0.279271434583795	-0.55760662614305	-1.21863401403666	-1.58621392128671	-1.94996225207866	-1.94543747166186
SGL_RS02580	CDS	SGL_RS02580	DUF1818 domain-containing protein	slr0249	slr0249	slr0249	WP_010871345.1	genome	1	153622	153996	+	5	#0000FF	down	up	mixed	dusk	2: NIGHT	NA	32.26144	25.2358122579679	32.11201	24.9501198139822	22.60864	27.7302795187486	24.54144	27.3917830368594	25.6006491334526	29.2349121785309	27.6305839246781	29.9609542065161	40.74104	38.00501	55.5529446320697	36.23995	50.8538023169427	64.7389830990922	38.7263402128479	0.166317822494633	-0.1880204896026	0.159619958478424	-0.204446269000896	-0.346618801774053	-0.0520308539161831	-0.228273109165622	-0.0697498329171101	-0.167312620748693	0.0241992448733552
SGL_RS02585	CDS	SGL_RS02585	hypothetical protein	slr0250	slr0250	slr0250	WP_010871346.1	genome	1	154143	154679	+	2	#EEC21F	down	down	NA	night 2	9: dusk	NA	230.5903	235.301263086726	230.2622	211.31935077884	220.8264	211.985006690112	179.3443	176.253991009321	153.270180566201	157.465187650941	160.085723978851	154.393281645985	170.5281	153.7748	145.617891868129	156.3093	101.392971126103	238.274331906693	233.210707985684	-0.0146623787327023	0.0145148602443361	-0.016716607896652	-0.140569321939465	-0.0770815467107142	-0.136031975433239	-0.377262311010436	-0.402338279098102	-0.603917163463274	-0.564961291316597
SGL_RS02590	CDS	SGL_RS02590	LPS export ABC transporter ATP-binding protein	ycf85	slr0251	slr0251	WP_041425758.1	genome	1	154733	155461	+	5	#0000FF	up	up	mixed	night 1	3: dawn	stable	51.57587	42.0523736403279	54.79315	42.7202962717362	47.43799	48.9533320161222	58.32024	47.6390504511321	42.1409862279055	42.8925174206393	44.0454973700947	50.7002098641557	60.94338	56.92471	79.9316985297717	67.16584	68.2099286874881	100.871111914104	54.1381299271839	0.139752457297528	-0.154756559411398	0.227051750124468	-0.132022142540071	0.0190990876883153	0.0644632655231032	0.317052861760035	0.0252008625603193	-0.151719716884548	-0.12621780270143
SGL_RS02595	CDS	SGL_RS02595	precorrin-6A reductase	slr0252	slr0252	slr0252	WP_010871348.1	genome	1	155473	156258	+	6	#28E2E5	down	up	mixed	night 2	7: night	NA	4.527032	11.3616776508161	8.220818	6.12189417464122	7.522209	7.01595957058321	6.431542	6.84545650230492	6.18845208060559	7.39848009828403	16.8041048111665	11.5340604177494	16.81405	18.30993	21.1265900180042	27.9692	28.3438204038749	31.0361315886049	10.651047768464	-0.811364556081973	0.516173911358363	0.0493518936181407	-0.375951954495676	-0.0787736692695967	-0.1792896263218	-0.304765386967155	-0.2147833070507	-0.360351467793116	-0.102701138500263
SGL_RS02600	CDS	SGL_RS02600	photosystem I reaction center subunit PsaK 1	psaK1	ssr0390	ssr0390	WP_010871349.1	genome	1	156391	156651	+	2	#EEC21F	down	down	DOWN	dawn	6: NOON	NA	1913.637	2176.52241871983	1669.218	1729.40383029183	1505.362	1421.64768953877	1691.52	1505.83591065384	1457.56952537588	1404.0355124222	1310.94329755049	1148.91887414999	1144.863	1319.083	1071.17330354191	928.0514	1236.99729961787	862.305712193611	1006.78010898175	-0.0958398856820966	0.0898678053386609	-0.292984691890656	-0.241882285275144	-0.442046616031129	-0.524593092111251	-0.273836839775066	-0.441592505357537	-0.488592374042741	-0.542577648634028
SGL_RS02605	CDS	SGL_RS02605	hypothetical protein	ssl0410	ssl0410	ssl0410	WP_010871350.1	genome	1	156741	157013	-	4	#777777	up	up	NA	noon	8: DAWN	NA	218.969	218.240366802965	192.5774	263.895498032504	184.7004	220.466341495212	203.2142	162.150468657494	235.375931593282	226.629933156552	250.24680525913	237.848423882726	234.8384	261.5352	317.401160801959	199.8526	272.235231156479	369.455894418029	167.722352570188	0.00240232852833505	-0.00240633548028775	-0.182885904691602	0.271642429250319	-0.243137319012579	0.0122341072047854	-0.105323092893415	-0.430991116168994	0.106642495149873	0.0520141143717923
SGL_RS02610	CDS	SGL_RS02610	NAD(P)H-quinone oxidoreductase subunit 2	ndhB	sll0223	sll0223	WP_010871351.1	genome	1	157050	158615	-	4	#777777	down	down	DOWN	noon	1: DUSK	NA	443.001	419.183986868261	411.3654	428.808846283001	420.9343	370.805559787341	377.935	389.265298413679	414.334899289499	435.078122063885	438.580697217113	485.593877300088	447.6386	473.5101	470.614476952087	380.4347	386.782162365564	412.205197143793	361.77750773553	0.0393125141784955	-0.0404138353129806	-0.067576987557334	-0.00766277249103182	-0.0344023681940487	-0.217334565628118	-0.189859310612587	-0.147243701847114	-0.0572000980918993	0.013277031427584
SGL_RS02615	CDS	SGL_RS02615	alkaline phosphatase	sll0222	sll0222	sll0222	WP_010871352.1	genome	1	158757	159737	-	1	#FF0000	down	up	DOWN	dawn	8: DAWN	NA	160.4415	169.56483233161	168.8593	147.83136739936	189.9064	213.290075067754	288.1772	299.16757357863	281.972491220138	276.470300318842	281.696017681528	335.453370544854	304.31	259.7932	294.531799920726	233.467	236.272006606305	205.749438449264	204.638647913727	-0.0404463485372522	0.0393432787232469	0.0333279306828098	-0.158541289645733	0.202794818389132	0.370323127040569	0.804462488987345	0.85846010376829	0.773060714583215	0.744630800091206
SGL_RS18655	CDS	SGL_RS18655	Cytochrome b6-f complex subunit 8	petN		sml0004	WP_010871354.1	genome	1	160004	160093	-	3	#61D04F	down	down	NA	dawn	6: NOON	NA	1450.974	1510.59439572343	1334.737	1461.36416053325	1409.321	1607.09574483656	1891.016	1865.52173162738	1722.35478336728	1658.76349534708	1780.04723360907	1665.93236751749	1679.839	1616.144	1227.8005878827	1343.454	1375.31019116498	1347.42569493682	1579.42720868086	-0.0293397367452084	0.0287549349027178	-0.149805907145227	-0.0190456734554731	-0.0713611540756628	0.118094477290308	0.352800165336611	0.333217761602373	0.218020945600894	0.163746798371163
SGL_RS02620	CDS	SGL_RS02620	RDD family protein	slr0254	slr0254	slr0254	WP_010871355.1	genome	1	160258	161058	+	4	#777777	down	down	NA	dawn	4: non-osci	NA	22.0632	29.9523013031744	27.13402	22.1934586360329	27.57559	28.4234578258651	28.31904	20.9151188026671	24.2902538594556	25.1122230486485	18.479523759148	18.0895597204524	21.06278	18.83923	24.8771531897397	24.20188	14.574031519128	18.8879137033936	17.9170113344306	-0.237299577866918	0.203725223383113	0.0611611743543243	-0.228807114283948	0.0844501242485753	0.128140445386758	0.122830730257113	-0.314395436574621	-0.0985640616402706	-0.0505518812031146
SGL_RS02625	CDS	SGL_RS02625	peroxiredoxin	sll0221	sll0221	sll0221	WP_010871356.1	genome	1	161088	161642	-	4	#777777	up	up	NA	dusk	3: dawn	NA	61.54805	55.2363610518902	61.74029	57.3178428159051	61.30543	58.9069717459083	42.27257	61.9135379131072	39.208201375558	47.0644297116185	52.3151091534966	40.4877759547516	51.17117	46.57476	60.383635469641	58.69546	33.0761659424419	58.5347248937477	92.9678437542136	0.0759373451121669	-0.0801575254571415	0.0804364554000003	-0.0267914899321537	0.0702390592211926	0.0126625856654114	-0.466053979029758	0.0844790972308185	-0.57462034240111	-0.311138690404729
SGL_RS02630	CDS	SGL_RS02630	glutamine--fructose-6-phosphate aminotransferase	glmS	sll0220	sll0220	WP_010871357.1	genome	1	161768	163663	-	4	#777777	nc	down	DOWN	noon	3: dawn	stable	75.31873	77.1887866020257	76.67994	75.5722435595303	76.90053	71.4663657524326	56.19614	63.7867159797269	62.4488408450518	61.4423890378452	58.4324970412953	71.1915951382463	64.46367	59.25017	67.3583275412926	60.92554	44.4624846502608	107.507369276874	99.0325946898731	-0.0177997711843721	0.0175828339016556	0.00804076305058626	-0.0129519914843497	0.0121850962189383	-0.0935440196814417	-0.440337407061333	-0.257552440933023	-0.288133651837163	-0.311574132248555
SGL_RS02635	CDS	SGL_RS02635	flavin oxidoreductase	sll0219	sll0219	sll0219	WP_010871358.1	genome	1	164037	165821	-	4	#777777	up	up	NA	noon	1: DUSK	NA	8.771029	9.18453339960366	9.927365	12.3552514084846	11.49931	12.6223261114752	6.390244	6.78217917329202	8.53354971115087	8.97235156374349	10.7164514252145	13.2397725774955	9.346683	13.62018	14.5461979002497	10.9723	14.5276608755108	13.9948477653013	7.17863449323676	-0.0336128295634558	0.0328474938621535	0.145051900669938	0.46069352593015	0.357116455429226	0.491546961133947	-0.490487917383134	-0.404610037986066	-0.0732129503064353	-0.000872785662066532
SGL_RS02640	CDS	SGL_RS02640	hypothetical protein	sll0218	sll0218	sll0218	WP_010871359.1	genome	1	165871	166389	-	5	#0000FF	nc	up	NA	noon	1: DUSK	NA	7.313032	5.6499620377279	4.904555	7.98362628234361	9.457523	7.89309935504754	4.745252	4.94793768729397	8.87883784975234	9.55149178991961	12.0663319876874	8.8085324804886	10.11338	11.30717	12.2163424360545	10.39696	8.24166209015332	4.51949003791378	3.29193643427813	0.174142606824779	-0.198085894040544	-0.402204824286881	0.300717120870453	0.54513531171938	0.284264841295892	-0.449842363455325	-0.389499736487671	0.454043786627176	0.559399008499509
SGL_RS02645	CDS	SGL_RS02645	diflavin flavoprotein A	sll0217	sll0217	sll0217	WP_010871360.1	genome	1	166416	168152	-	4	#777777	up	down	DOWN	noon	1: DUSK	NA	18.16338	19.3370815667126	22.15064	17.2366976262399	19.52387	21.4522527940808	15.44698	12.4607944668664	13.1908929041106	19.4833555293581	19.1409272001889	17.7096343576721	16.88963	19.22516	17.3815876423837	16.79821	24.2149237058707	22.6864349675175	12.5900933334464	-0.0458756559585074	0.0444617208371491	0.24044003043905	-0.12142495744374	0.0583306978354953	0.194220806509271	-0.279583544793911	-0.589512299168358	-0.5073661275358	0.0553338147655401
SGL_RS02650	CDS	SGL_RS02650	hypothetical protein	SGL_RS02650			WP_020861373.1	genome	1	168289	168486	-	5	#0000FF	down	up	NA	NA	NA	NA	6.589346	4.71219285653477	0	7.42563089701852	2.817065	4.77449716231897	1.309296	3.08799862879457	5.1718483097884	4.33323797112612	0.575062102994466	3.13071621802677	6.62733	1.411356	10.6738749567547	15.14035	4.95072063054349	10.0695607587155	0	0.221687959994632	-0.262048737493244	-Inf	0.394066282247869	-1.00425447088725	-0.243098522997049	-2.10965603080149	-0.871775211252079	-0.127767361688143	-0.383001855072276
SGL_RS02655	CDS	SGL_RS02655	S41 family peptidase	ctpB	slr0257	slr0257	WP_010871361.1	genome	1	168533	169921	+	4	#777777	down	down	DOWN	dusk	3: dawn	1: UP	207.8419	216.580583861503	192.7741	183.70016478283	197.893	199.30174223788	181.1325	188.577340021575	181.17666017411	183.799170847276	180.999244374034	164.007606626867	158.3075	187.9085	170.413139698339	162.4432	109.835426170503	296.87485598075	315.134301948025	-0.0300145608727244	0.0294028278831977	-0.138589852795821	-0.208148164743276	-0.100780503980306	-0.0905467634676214	-0.228455657849777	-0.170344757146972	-0.22810397110535	-0.207370826948066
SGL_RS02660	CDS	SGL_RS02660	threonylcarbamoyl-AMP synthase	sll0216	sll0216	sll0216	WP_010871362.1	genome	1	169934	170566	-	4	#777777	up	up	NA	night 2	4: non-osci	2: DOWN	32.22846	29.4791211878004	36.81009	25.9721118578183	30.66462	36.962754097858	30.71571	31.6819878275568	25.2771022249729	20.3313061204496	37.0547125702027	28.3990087265556	29.02205	26.70875	31.4796203870166	35.04525	20.9760390696961	26.6799847925375	36.4375238969506	0.0628875075477243	-0.0657542285717376	0.254653532120648	-0.248484417016043	-0.00887267194587518	0.260624511116708	-0.0064710130867354	0.0382151125127897	-0.287616662991911	-0.601744845429608
SGL_RS02665	CDS	SGL_RS02665	TIGR00299 family protein	slr1411	slr1411	slr1411	WP_010871363.1	genome	1	170572	171840	+	5	#0000FF	down	up	NA	night 1	10: late night	NA	57.76193	52.8319413884638	43.20361	45.0804258712614	58.89864	50.2225180230218	52.3997	47.9888127334374	44.1807892846818	47.8534254746741	47.7342330031719	57.7628244056499	52.95821	60.77841	72.5650465651714	74.17699	37.7097443773313	76.5236206845061	40.525060506422	0.0629194127666049	-0.0657891102042256	-0.356047669153315	-0.294698390447185	0.0910347868181059	-0.138865171747135	-0.0776409830143909	-0.204501414530262	-0.323780342545873	-0.208577334717193
SGL_RS02670	CDS	SGL_RS02670	ATP synthase subunit gamma	atpC	sll1327	sll1327	WP_010871364.1	genome	1	171939	172883	-	1	#FF0000	up	up	mixed	dawn	8: DAWN	1: UP	850.5904	839.501199191957	881.3294	891.641469996281	895.5155	1071.14707051587	1300.592	1467.67575209779	1518.02367639473	1403.94159002282	1515.03123263955	1792.65556052836	1471.303	1351.999	1800.32690937263	1324.103	1150.35887565714	696.610520924784	933.626614655213	0.00943503803325034	-0.00949714837190748	0.0606517979787942	0.0774341831378586	0.083688868901543	0.342055138964898	0.622067015358721	0.796431834895823	0.845092852956633	0.73238147512731
SGL_RS02675	CDS	SGL_RS02675	ATP synthase subunit alpha	atpA	sll1326	sll1326	WP_010871365.1	genome	1	173014	174525	-	1	#FF0000	up	up	NA	dawn	8: DAWN	1: UP	1015.073	1023.28313174356	1101.014	979.210874360407	1207.193	1364.77675135676	1590.506	1786.06899738403	1697.31287856016	1578.51376229662	1773.52575552202	2077.29077511141	1618.877	1303.631	1991.82130889441	1158.537	951.481355470168	599.900428562297	1209.63314652934	-0.00582265022657698	0.00579924471242905	0.111426679442804	-0.0577146495488165	0.244250211186161	0.421258841776712	0.642079680049023	0.809381679849028	0.735846398078708	0.631160704625815
SGL_RS02680	CDS	SGL_RS02680	ATP synthase subunit delta	atpD	sll1325	sll1325	WP_010871366.1	genome	1	174586	175143	-	1	#FF0000	up	up	mixed	dawn	8: DAWN	4: complex	552.8674	542.944506875294	567.5887	555.365330152821	661.4378	736.684376674151	897.9342	997.23429266856	949.128008867922	897.617044097717	968.033573634298	1194.00845728925	882.1144	713.896	1049.67968468731	615.496	563.663498887201	344.065617803016	607.778188824345	0.0130052254634051	-0.0131235287861417	0.0509175876147026	0.0195088369319577	0.271677215586202	0.427118367046106	0.712681449372551	0.864004214987186	0.792674396840659	0.712171790565903
SGL_RS02685	CDS	SGL_RS02685	ATP synthase subunit B	atpF	sll1324	sll1324	WP_010871367.1	genome	1	175143	175682	-	1	#FF0000	down	up	mixed	dawn	8: DAWN	stable	766.7802	852.054224515896	778.5059	807.537360050764	938.6179	1008.66557550835	1237.994	1514.17954097189	1428.30288290388	1279.20394713548	1335.35170936345	1717.66093069493	1306.917	1119.088	2074.28969992933	1126.392	909.529891841348	524.722836712985	832.110087906781	-0.0780704444089917	0.0740617178759177	-0.0561755552627129	-0.00335452179700716	0.213654445433308	0.317492492792001	0.613048889117388	0.90358084694107	0.819346513326297	0.660290862186515
SGL_RS02690	CDS	SGL_RS02690	ATP synthase subunit b'	atpG	sll1323	sll1323	WP_010871368.1	genome	1	175708	176139	-	1	#FF0000	up	up	mixed	dawn	8: DAWN	stable	1408.198	1415.25663667961	1498.905	1438.09718372259	1699.16	1973.67434258875	1976.41	2318.31497056753	2191.16667062363	2074.11639165166	2343.13846049287	2724.89712826505	2260.136	1863.637	3318.30441215111	1975.858	1364.95493384609	721.873977038405	1632.97649855851	-0.0036112535974113	0.00360223672500323	0.0864474964488788	0.0266997212089967	0.267360256808138	0.483422511613316	0.48542080819105	0.715615134582827	0.634237774492179	0.555035402771515
SGL_RS02695	CDS	SGL_RS02695	ATP synthase subunit C	atpH	ssl2615	ssl2615	WP_010871369.1	genome	1	176256	176501	-	1	#FF0000	down	up	mixed	dawn	8: DAWN	NA	2809.954	3126.84370793397	2759.974	2721.04094138552	2942.624	2832.20842645755	3492.371	3720.23998707636	3756.84322649447	3553.99495744044	3847.24962446269	4554.30442464273	3336.918	2993.848	5936.49684485068	2203.254	1931.14329376298	1258.14610874355	2894.75225981259	-0.0791384419783149	0.0750221542782826	-0.105030278825391	-0.125526291298896	-0.0125817445122005	-0.067757515744068	0.234521871685848	0.325710735259259	0.339835958244305	0.259756679251451
SGL_RS02700	CDS	SGL_RS02700	F0F1 ATP synthase subunit A	atpI	sll1322	sll1322	WP_041425905.1	genome	1	176693	177445	-	1	#FF0000	up	up	mixed	dawn	8: DAWN	4: complex	2183.463	2184.29046674797	2309.224	2138.40419322029	2365.634	2478.56321712646	2787.611	3070.92236546084	2878.11813066724	2792.45824494135	3053.71723194516	3302.84636339658	2600.648	2433.021	2937.78816126202	2006.223	1877.2895943182	1065.02773069941	2246.48168764593	-0.000273343099060003	0.000273291319373707	0.0805166974614622	-0.0303568554581807	0.115335456657676	0.182612628861748	0.352137825760252	0.491780613531124	0.398234380712409	0.354644281393997
SGL_RS02705	CDS	SGL_RS02705	ATP synthase subunit I	sll1321	sll1321	sll1321	WP_010871371.1	genome	1	177592	178038	-	1	#FF0000	down	up	mixed	dawn	8: DAWN	NA	3795.994	3914.24647308754	3602.46	3771.82180409362	3236.116	3404.9534796511	4221.214	3912.29115941721	4399.07351217113	4048.27183376768	4354.02289092598	4787.44291411457	3676.205	3868.831	5064.3903663464	2828.34	4943.47729431893	3494.5470442921	3606.22798961923	-0.02229814474045	0.0219587459891552	-0.0977934452674015	-0.0315143378028621	-0.252512534025331	-0.179140769279645	0.130882113715916	0.0212378853668181	0.190423853323768	0.0705303107599825
SGL_RS02710	CDS	SGL_RS02710	hypothetical protein	slr1413	slr1413	slr1413	WP_010871372.1	genome	1	178237	179682	+	1	#FF0000	down	up	UP	dusk	2: NIGHT	NA	41.66873	48.0241445064625	48.34188	28.0078775327379	42.04557	46.6355448966757	41.68288	46.5967461140015	44.4381945539184	51.8190532480725	56.7736623093251	60.3913209878804	54.96716	64.74085	85.3973267879778	64.12976	38.0239995316846	116.145268053175	85.4257504695174	-0.106028247769572	0.0987665368950688	0.108280202822984	-0.679160718749068	-0.0930395738765388	0.0564365968503499	-0.105538415958892	0.0552358365991302	-0.0131931735699605	0.208489279911427
SGL_RS02715	CDS	SGL_RS02715	sensor histidine kinase	hik11	slr1414	slr1414	WP_010871373.1	genome	1	179734	181047	+	4	#777777	down	down	UP	noon	7: night	stable	41.61217	33.5755267918651	32.55965	40.2815045920457	40.24158	35.1328866533197	35.01918	31.269158717876	32.9262534517008	37.7262118642944	31.1951496966861	31.8432437244503	29.67384	35.40958	31.7083017306334	38.17581	30.7215951457014	50.1611801856399	31.7258494894403	0.146508915983136	-0.163086572953711	-0.207411416883695	0.0996209634801042	0.0981903422870495	-0.0976744895060368	-0.102351305923417	-0.265756203570758	-0.191258245616037	0.00507063630378849
SGL_RS02720	CDS	SGL_RS02720	DUF4350 domain-containing protein	slr1415	slr1415	slr1415	WP_010871374.1	genome	1	181073	182221	+	5	#0000FF	up	up	NA	night 1	4: non-osci	NA	21.98743	27.1447618337646	27.26613	24.5452969076382	25.92288	27.1510569700541	22.7879	27.6710477650731	22.2808086453025	25.9692573273929	23.8823441520365	28.9979524372061	31.07998	29.18523	35.4734150931311	38.78776	19.0014603835481	22.7620634690177	29.1443813612279	-0.159989615834268	0.144005225296461	0.150441346302711	-0.00122198241833862	0.0775574082454392	0.144339761625312	-0.108400620155811	0.171708672152925	-0.140867006649512	0.0801361556819356
SGL_RS02725	CDS	SGL_RS02725	MoxR family ATPase	slr1416	slr1416	slr1416	WP_010871375.1	genome	1	182354	183298	+	5	#0000FF	up	up	NA	night 1	4: non-osci	stable	58.73931	54.866593831598	61.95309	58.2735224680311	64.10031	55.1037601067003	57.19753	54.0899721721808	49.7113133967043	49.6327701581684	68.1968886332104	69.8596961793973	72.40471	74.07605	55.2717933134809	83.95926	55.3537716215053	49.6426524799419	62.3743574856794	0.0483604135399474	-0.0500378903877373	0.125210335517032	0.0368746149707115	0.174365428833563	-0.0438151380335954	0.00998694231771795	-0.0706047498816351	-0.192391684668008	-0.194672926998428
SGL_RS02730	CDS	SGL_RS02730	iron-sulfur cluster assembly accessory protein	ycf57	slr1417	slr1417	WP_010871376.1	genome	1	183493	183849	+	4	#777777	up	down	NA	dusk	6: NOON	NA	470.1139	480.507905906094	480.7368	485.224418951395	391.8514	370.504991978441	425.1691	343.561904586459	380.782764421942	404.022854641188	416.219318747171	395.890904612326	396.1838	438.3507	391.563350454395	363.8774	592.089546335252	1368.93264408475	654.21289015031	-0.015861157619595	0.0156886728017302	0.0163757494189112	0.0297806606270735	-0.278564843919862	-0.359378514649299	-0.160834745401625	-0.468301421395382	-0.319903316752111	-0.234434590165973
SGL_RS02735	CDS	SGL_RS02735	EamA family transporter	sll1319	sll1319	sll1319	WP_010871377.1	genome	1	183935	184924	-	4	#777777	down	up	NA	night 1	4: non-osci	NA	6.948765	9.0204834682237	5.537917	8.50572266385758	10.93021	8.03707022323693	9.950649	6.17599725758915	3.23240519361775	5.58506227389589	4.25545956215905	11.348846290347	10.41438	12.56107	11.8937463803838	12.7179	8.64125782785773	10.306491600097	11.5626773362781	-0.200467923033293	0.175980244964498	-0.527881082941276	0.0912093011680628	0.453024700088773	0.00944517309116295	0.317566109708657	-0.370552402307139	-1.30461645785584	-0.515651147329442
SGL_RS02740	CDS	SGL_RS02740	hypothetical protein	sll1318	sll1318	sll1318	WP_010871378.1	genome	1	184968	185636	-	4	#777777	up	up	NA	dusk	4: non-osci	NA	13.65147	11.5555888884145	12.14634	15.9834207648829	21.84426	17.1924718445835	17.43771	11.3328164924013	8.22741339864321	13.1098260890273	12.5946336817263	18.0683039130065	19.0541	21.72097	9.02595447976697	18.22274	20.5132998323865	12.9727604182449	24.7721907191127	0.11522851282964	-0.125237013741915	-0.0533061383644689	0.342748409179299	0.793426436510153	0.447949185843174	0.468382794120683	-0.153321345071191	-0.615316956304678	0.05682075022379
SGL_RS02745	CDS	SGL_RS02745	ABC transporter ATP-binding protein	cysA	sll1041	sll1041	WP_010871379.1	genome	1	185772	186554	-	5	#0000FF	up	up	NA	dusk	4: non-osci	NA	24.0852	22.1295099666493	21.7561	37.0428024058165	26.49984	24.2474942094015	25.16256	22.4891486345315	18.1460539834817	15.4624098228945	22.9760444828594	20.7814783437984	30.88401	35.51103	28.1481825624763	34.20211	26.9728917112369	42.0892661327783	28.147948430569	0.0597947748143495	-0.0623806244723991	-0.086932166938242	0.680841118105047	0.197631519947769	0.069483534561752	0.12292657815971	-0.0391230826471312	-0.348696273288042	-0.579586947692425
SGL_RS02750	CDS	SGL_RS02750	mechanosensitive ion channel family protein	sll1040	sll1040	sll1040	WP_010871380.1	genome	1	186601	188898	-	4	#777777	up	up	NA	night 2	10: late night	NA	16.92929	15.6024378916297	16.53009	16.6349642549397	16.94211	13.9526264985	16.07562	14.6337271834521	15.875076159778	14.1461928892028	17.1933058521923	21.1752489890296	21.3318	18.9096	24.305858489738	14.61064	19.1565743458628	26.0794045575517	18.7356737322179	0.0576740173192268	-0.0600759829912218	0.0232471277906402	0.0323713143919641	0.0587661098401957	-0.22131072544896	-0.0169730716984993	-0.152550183724417	-0.0350839386330426	-0.201433613487422
SGL_RS02755	CDS	SGL_RS02755	2-amino-4-hydroxy-6- hydroxymethyldihydropteridine pyrophosphokinase	folK	slr1093	slr1093	WP_010871381.1	genome	1	189128	189715	+	5	#0000FF	down	up	NA	night 2	5: dusk	NA	55.26982	52.1363611969372	44.78871	36.5977522781627	44.77409	48.3661434478791	50.48137	55.7352242307331	53.9877634787096	60.9601096890396	48.2171969418932	44.0137170345549	59.77639	61.78285	56.9947579687938	58.80018	82.7477591105126	151.188471079537	61.8900845238341	0.0414867967495477	-0.0427152223243407	-0.261870002880772	-0.55325007199268	-0.262341006504713	-0.151007610548904	-0.0892540535575358	0.0535842706004657	0.00762733498086611	0.182860381445181
SGL_RS02765	CDS	SGL_RS02765	DUF429 domain-containing protein	slr1094	slr1094	slr1094	WP_010871382.1	genome	1	190033	190818	+	1	#FF0000	down	up	UP	night 1	1: DUSK	NA	26.55859	25.9453235906696	20.30293	22.1068400750933	23.98591	29.2665742087185	32.32262	24.7369905424201	30.6165523987855	24.3785983566408	31.2904020621722	30.2645858824706	33.1511	37.68645	58.3862124133933	37.63129	50.7921261637439	67.7423256789741	31.0836700181705	0.0167535919236736	-0.0169504345579966	-0.370737020134877	-0.247932141060772	-0.13023778897415	0.15682891746201	0.300119180622269	-0.0857549685548786	0.221886872289695	-0.106809783035461
SGL_RS02770	CDS	SGL_RS02770	alpha-E domain-containing protein	sll1039	sll1039	sll1039	WP_010871383.1	genome	1	190815	191954	-	2	#EEC21F	down	down	NA	night 2	3: dawn	stable	52.33328	51.2105530438748	50.23942	47.953942687588	54.50576	40.4952746161948	33.7695	40.0107106545604	33.5727811004488	32.5296934709626	29.3644869644859	27.5276462196893	23.51456	31.49925	20.9224000092177	28.2248	16.3373780807935	29.2173137556289	60.5473740169913	0.0155589573357016	-0.0157285862547352	-0.0433499168677487	-0.110520289752739	0.0742389718078739	-0.354416155601018	-0.616448907098671	-0.371783472189261	-0.624877673795096	-0.670412497833454
SGL_RS02775	CDS	SGL_RS02775	hypothetical protein	slr1095	slr1095	slr1095	WP_010871384.1	genome	1	192136	192783	+	4	#777777	down	down	NA	night 1	10: late night	NA	29.10295	20.1577138862876	18.28117	19.8016823920494	19.4534	17.8712081284022	12.40194	13.7759049940114	14.2225828519181	10.298127277059	13.0027931065971	8.37031766625212	10.12509	10.7812	13.0458471693669	8.635608	10.1764812961172	42.8943544084498	40.6035974453879	0.240729327132626	-0.289104041067369	-0.430077664940897	-0.314813061299998	-0.34041374452934	-0.462798904513572	-0.989870256254777	-0.838288972891143	-0.792252585877558	-1.25805406520135
SGL_RS02780	CDS	SGL_RS02780	dihydrolipoyl dehydrogenase	slr1096	slr1096	slr1096	WP_020861380.1	genome	1	192882	194306	+	1	#FF0000	nc	up	DOWN	dawn	3: dawn	stable	196.6816	199.510702543534	202.9501	190.971593764165	201.505	224.949177356036	215.0333	235.3015948843	240.735928693519	221.034667821204	237.1531899608	280.578082950315	246.3932	223.1667	287.934598607867	250.2015	153.149239884644	172.505604596615	228.761167573108	-0.010338854366388	0.0102652894200104	0.03492419992361	-0.0528427916834411	0.0246147862193621	0.183398239985791	0.118359241514118	0.248310248270079	0.281250622287282	0.158071813535148
SGL_RS02785	CDS	SGL_RS02785	DUF1817 domain-containing protein	slr1097	slr1097	slr1097	WP_010871386.1	genome	1	194310	194801	+	1	#FF0000	down	up	DOWN	dawn	9: dusk	7: DOWN	119.8136	116.762228220373	106.26	110.569455186093	114.7301	98.7942446361549	131.9914	98.9213999770438	128.263414865774	124.783161737632	124.507958250778	159.852652016473	125.925	120.1288	203.733404226838	97.8953	112.115709889259	128.484416940654	107.997595105772	0.0184890012226017	-0.0187290282676108	-0.15470405808688	-0.0973497799290416	-0.0440587369336884	-0.259803772374652	0.158141256743361	-0.257948113401651	0.116807046883911	0.0771205937941681
SGL_RS02790	CDS	SGL_RS02790	HEAT repeat-containing protein	slr1098	slr1098	slr1098	WP_041425759.1	genome	1	194877	195617	+	1	#FF0000	down	up	NA	night 1	9: dusk	stable	82.43352	95.3340116377017	73.72412	78.1044091921219	76.47819	91.6432835892883	119.6495	137.302170610824	115.392939413943	107.553188616669	122.159953619918	122.240525853055	98.6625	121.2452	190.685164640972	147.2598	117.133649250592	132.94985674284	49.5722978433097	-0.108688841176795	0.101071064038344	-0.269783245170609	-0.186515947524073	-0.216871562351747	0.0441092095095215	0.428822520951025	0.627362586140284	0.376563104924542	0.275058449704927
SGL_RS02795	CDS	SGL_RS02795	aromatic acid decarboxylase	ubiX	slr1099	slr1099	WP_010871388.1	genome	1	195685	196305	+	5	#0000FF	up	up	NA	night 2	10: late night	NA	10.12276	13.0926766324424	13.87346	12.0531979777692	12.57473	11.2904172026818	16.69827	15.7532683671839	16.9021999109751	13.2020712421427	20.7189041745543	17.842813807812	19.01756	22.27489	29.1708383911309	25.74591	33.8657990958917	41.3598838324733	6.60295655803033	-0.197481716479297	0.173675653071597	0.257243221272316	0.0543315607277318	0.115443008192289	-0.0399856176922544	0.524614226966903	0.440566763807477	0.542126617989493	0.185679873247064
SGL_RS02800	CDS	SGL_RS02800	hypothetical protein	slr1100	slr1100	slr1100	WP_010871389.1	genome	1	196611	196991	+	2	#EEC21F	down	down	NA	dusk	2: NIGHT	NA	124.5231	129.089701718839	126.1683	108.753334397279	103.9431	84.7755204805454	89.13522	71.2525289907057	93.398693688974	115.848719091576	96.8277796097139	102.500142004372	95.20543	102.3178	79.2436161018911	80.78033	90.5163252293069	160.683884788914	139.46146139643	-0.0262141726027581	0.0257463417273319	-0.00727809456632466	-0.221567935897409	-0.28683357912211	-0.580907928994978	-0.508560069220972	-0.831614444571549	-0.441153293746852	-0.130385478036576
SGL_RS02805	CDS	SGL_RS02805	universal stress protein	slr1101	slr1101	slr1101	WP_010871390.1	genome	1	197072	197557	+	1	#FF0000	down	up	NA	dusk	2: NIGHT	NA	135.9358	155.776618876345	120.0615	108.084183056603	127.1644	132.595448970821	143.2224	144.426839571918	134.587774765373	152.60843850575	138.696459803702	143.172290748465	133.2654	133.6868	188.854168547025	105.2722	107.815693731836	204.155408323761	221.122621585706	-0.101621352671292	0.0949319034640868	-0.280773208787319	-0.432391390620566	-0.197851965459339	-0.137515547266205	-0.026289658506943	-0.0142079359534971	-0.115999437240268	0.065287931981855
SGL_RS02810	CDS	SGL_RS02810	hypothetical protein	slr1102	slr1102	slr1102	WP_010871391.1	genome	1	197624	200185	+	5	#0000FF	down	up	DOWN	dusk	4: non-osci	stable	86.01643	80.1183141415513	78.49011	80.7080866348079	85.29968	86.1282389158136	85.24988	89.8759469764244	86.1848551038363	93.5823797589415	88.1743934596105	91.4277281013267	86.41249	82.67838	80.7236344588292	93.99783	65.5303817419948	81.3457931466916	111.767024033498	0.0503303414679942	-0.052149849755693	-0.0817710325200678	-0.0415686807274991	0.0382584154361596	0.0522044185691921	0.037415889485601	0.113653152687683	0.0531524590776439	0.171955002391193
SGL_RS02815	CDS	SGL_RS02815	diguanylate cyclase	slr1103	slr1103	slr1103	WP_010871392.1	genome	1	200405	202525	+	5	#0000FF	up	up	NA	night 2	2: NIGHT	5: DOWN	114.6378	106.077183625142	117.2891	113.684623520974	111.8188	125.653014781737	118.07	121.765857104649	103.138871685692	103.4215806574	103.501417937539	106.56501904649	108.8427	115.8111	112.738895077689	135.5907	95.4151616856939	108.544151158804	122.681205059005	0.0548982555600498	-0.0570701956645484	0.0878843731270544	0.0428525620450644	0.0189781948333414	0.187260713254894	0.0974578690447818	0.141925088398127	-0.0975964048328919	-0.0936473131113968
SGL_RS02820	CDS	SGL_RS02820	hypothetical protein	slr1104	slr1104	slr1104	WP_010871393.1	genome	1	202554	204395	+	3	#61D04F	up	up	DOWN	dusk	9: dusk	stable	87.3142	85.0233960037858	95.29811	90.7039604684673	95.74902	89.6851189276967	80.50251	72.3617659138377	62.8897596790841	61.8462683283961	60.3309453200188	68.903800671506	71.18751	81.3162	86.2155055836894	100.7943	105.851889963803	124.093492875705	103.048869458886	0.0190507405719349	-0.0193056751311499	0.145282042793438	0.0739999861273581	0.152092161624551	0.0577030653457219	-0.0981317934360023	-0.251937943507813	-0.454340436750239	-0.478479010679142
SGL_RS02825	CDS	SGL_RS02825	translational GTPase TypA	slr1105	slr1105	slr1105	WP_010871394.1	genome	1	204604	206397	+	1	#FF0000	down	up	mixed	dusk	9: dusk	6: UP	227.5638	237.154107375034	225.6013	204.813304373618	223.1116	247.227934165898	280.6995	298.62289348543	265.496141096926	244.279648256337	248.034478430028	269.772978857542	242.7873	204.7576	289.296179967427	207.5393	217.914495714324	353.14977733881	277.895585139411	-0.0300841611755678	0.0294696167668402	-0.0425798574142451	-0.18204580478113	-0.0585897145150482	0.0894865233447313	0.272671255502272	0.361969533278855	0.192335653532973	0.0721784343975575
SGL_RS02830	CDS	SGL_RS02830	hypothetical protein	SGL_RS02830			WP_041425760.1	genome	1	206650	206853	-	5	#0000FF	up	up	NA	NA	NA	NA	5.232716	1.96011383528127	7.678625	9.17283816690524	6.562105	6.17876103358925	6.98933	4.19604519559733	3.76480134315479	5.14040975006138	4.46518809383939	4.55795449389191	10.10807	9.588922	8.87994639259427	18.61373	10.4838789823274	7.47377433475595	0	0.541000486483785	-0.875622031363598	1.09428851892997	1.35080871313427	0.867599204670131	0.780758103747888	0.958594691017907	0.222470743384259	0.0660142664991073	0.515323889588804
SGL_RS02835	CDS	SGL_RS02835	hypothetical protein	sll1037	sll1037	sll1037	WP_010871395.1	genome	1	206863	208338	-	5	#0000FF	up	up	NA	dusk	4: non-osci	NA	17.03587	19.957039780899	19.23558	19.1074160886696	20.63328	20.4420290089937	20.02265	19.7180010004493	17.6915054987274	19.8283802554104	20.9827538068225	24.6209831841465	24.51188	23.47671	28.2281222723932	30.73615	26.5044677659584	37.1865844948833	20.9513019444209	-0.118673158244798	0.109648958068285	0.0565285469474983	0.0468839105454574	0.157724395471769	0.144289616434452	0.114384143519802	0.0922645153962089	-0.0641919614889458	0.100318047083289
SGL_RS02840	CDS	SGL_RS02840	MBL fold metallo-hydrolase	sll1036	sll1036	sll1036	WP_010871396.1	genome	1	208549	209427	-	5	#0000FF	down	down	NA	dusk	4: non-osci	NA	68.27732	58.6829985088303	50.45485	55.9583379543239	51.39942	49.7411351125551	49.69515	52.0301420840719	64.8025532672719	51.5157415224891	60.7524653108898	57.2985178128619	58.9674	65.33183	53.2392690431988	69.80064	64.3762648545075	79.5214298343369	46.4545036682928	0.105100683756467	-0.113363157624823	-0.331312791660437	-0.181952634550798	-0.304553667617121	-0.351866316699121	-0.35320068872423	-0.286958100470184	0.0297449099472341	-0.301292407514663
SGL_RS02845	CDS	SGL_RS02845	thylakoid membrane protein	ssl2009	ssl2009	ssl2009	WP_010871397.1	genome	1	209527	209826	-	4	#777777	down	down	NA	night 2	10: late night	NA	177.1216	154.169486857656	142.6113	144.799802491861	138.3292	150.468278070482	114.4979	127.583751347277	144.21699011845	122.341752051461	112.723673428975	110.803873746512	110.6007	112.2452	101.645786373896	101.9248	72.1815067933241	107.507369276874	177.685560976596	0.0966407703537061	-0.103582133219651	-0.216011089083586	-0.194039754720676	-0.259993661233223	-0.138640021208367	-0.532778251124537	-0.376654785453879	-0.199858251653017	-0.437182547179385
SGL_RS02850	CDS	SGL_RS02850	uracil phosphoribosyltransferase	sll1035	sll1035	sll1035	WP_010871398.1	genome	1	209896	210546	-	4	#777777	down	down	DOWN	dawn	5: dusk	2: DOWN	102.7574	108.718571988227	90.53346	89.1075707642223	105.7295	100.68248393904	107.9174	98.8045717946843	103.228423925212	94.0132920187178	99.695098224202	95.577015047801	104.3837	91.86174	114.08889650946	94.86093	87.8809947873434	99.6255973357543	123.873899298348	-0.0412514605931038	0.0401046587481888	-0.22397075552506	-0.246873836450058	-0.00011578802834467	-0.0706810380822186	0.0294337428033492	-0.0978440493522461	-0.0346534816397685	-0.169557101897396
SGL_RS02855	CDS	SGL_RS02855	primosomal protein	slr1106	slr1106	slr1106	WP_010871399.1	genome	1	210781	211629	+	5	#0000FF	down	up	DOWN	dawn	4: non-osci	5: DOWN	61.05041	58.7156832259991	56.04311	58.0930982544134	56.23778	63.8399196544698	54.65732	60.7822882043721	61.8154661055098	70.2913466882791	73.3600425523188	71.3703734296808	68.33744	73.56508	62.2328398538703	65.44056	36.0020602744117	49.7303603465142	71.6409120545305	0.0278533621496112	-0.0284017166765873	-0.0956106044332966	-0.0437808473424085	-0.0906079770935986	0.092311213970515	-0.131732899635631	0.0215033655543717	0.0458202208039286	0.231199473404655
SGL_RS02860	CDS	SGL_RS02860	hypothetical protein	slr1107	slr1107	slr1107	WP_010871400.1	genome	1	211734	213068	+	4	#777777	down	down	mixed	dusk	4: non-osci	NA	44.15602	40.0362427419099	37.91429	34.3414570473351	36.85101	41.3074473593888	33.69157	36.9144213612036	35.0930246548451	36.7043108445649	32.6661119988632	39.1198820906468	27.94329	33.49196	30.5310516419533	30.09017	25.9662515768281	35.3160060872755	49.399759822073	0.0689224848569331	-0.0723810671348683	-0.150945949279599	-0.293736404255557	-0.191983495136035	-0.0272857459248197	-0.321299997443342	-0.189503111650415	-0.262503357443043	-0.197738141359653
SGL_RS02865	CDS	SGL_RS02865	serine/threonine phosphatase	sll1033	sll1033	sll1033	WP_010871401.1	genome	1	213031	215037	-	6	#28E2E5	up	up	mixed	night 2	10: late night	stable	117.6036	115.755123175325	120.1464	119.076484698378	101.5508	98.6800781216507	91.96777	96.2070819435569	100.323420744696	97.4687070097247	103.196570572343	112.193357203412	116.0993	133.5282	149.680411789469	151.0595	202.735339901897	152.809767989687	105.473348113335	0.0113828259827754	-0.0114733508933403	0.0422440233530302	0.0293391393257155	-0.200347792663462	-0.241718634765877	-0.343349133625982	-0.278334395747379	-0.217890951740632	-0.259538386375713
SGL_RS02870	CDS	SGL_RS02870	hypothetical protein	ccmN	sll1032	sll1032	WP_010871402.1	genome	1	215504	216229	-	6	#28E2E5	down	up	mixed	dawn	6: NOON	stable	120.4053	117.682426793719	103.2965	108.622865187792	127.0752	130.64760416891	170.6846	178.374029885098	195.354815701553	195.520949666872	204.199324936035	249.318855181041	254.3345	249.0403	255.341268446003	202.3302	198.233400454407	94.8261844711121	86.131748407282	0.0164056451349671	-0.0165943502887135	-0.20470188077521	-0.132165429496825	0.0941892484996135	0.13418741568489	0.519839644325091	0.583412330496295	0.714603567004441	0.715829944710901
SGL_RS02875	CDS	SGL_RS02875	carbon dioxide concentrating mechanism protein CcmM	ccmM	sll1031	sll1031	WP_014407066.1	genome	1	216264	218273	-	1	#FF0000	nc	up	mixed	dawn	6: NOON	stable	306.8472	334.412973557211	329.0692	309.748555686379	358.7545	397.893766500361	451.543	526.067759238902	473.420959348474	463.233918312315	481.960406821309	579.134605049527	573.801	525.3911	787.84121402554	529.7587	401.983736929592	225.517493761258	307.192698703319	-0.0633893903258432	0.0607210087057228	0.0374811911924799	-0.0498122538793122	0.16208711901965	0.311473488422147	0.493953571513078	0.714338826122561	0.562213769472863	0.530831083158839
SGL_RS02880	CDS	SGL_RS02880	carbon dioxide concentrating mechanism protein CcmL	ccmL	sll1030	sll1030	WP_010871404.1	genome	1	218407	218709	-	6	#28E2E5	down	up	mixed	dawn	1: DUSK	stable	693.2514	698.111038442949	699.211	652.867350153708	703.9428	821.071695171466	867.1299	973.031425357556	890.108378286875	955.829349961007	896.242828043158	1096.81233007637	1229.618	1156.53	1324.25497589361	1071.157	959.361427534625	479.5738273053	762.911157658463	-0.00504774914016426	0.00503014946888989	0.00730150763494615	-0.0916364796885593	0.0170318312418498	0.239081828326585	0.31782175802437	0.484060025647644	0.35555463331372	0.45832669417205
SGL_RS02885	CDS	SGL_RS02885	carbon dioxide concentrating mechanism protein	ccmK1	sll1028	sll1029	WP_010871405.1	genome	1	218742	219077	-	6	#28E2E5	up	up	mixed	noon	6: NOON	4: complex	1197.378	1157.93724819241	1262.242	1203.7478086274	1319.745	1271.95588464904	1402.677	1444.85250127992	1457.17980558715	1429.96853047162	1601.18854302522	1767.17050557676	1854.224	1876.298	1942.69970067506	1626.777	1182.60339062108	614.327824439281	1034.26176461309	0.0239584973630349	-0.0243630990770618	0.100068362813221	0.0316130007988336	0.16433902930282	0.11112846347252	0.252262661182844	0.295002050862402	0.307258735750758	0.28006322684421
SGL_RS02890	CDS	SGL_RS02890	carbon dioxide concentrating mechanism protein	ccmK2	sll1029	sll1028	WP_010871406.1	genome	1	219206	219517	-	5	#0000FF	up	up	NA	dawn	6: NOON	4: complex	1422.158	1610.13299702534	1787.661	1335.75675789829	1717.315	1706.12524319078	1655.152	1817.80977742894	1668.96539543085	1749.87815683995	1938.9435279984	1891.9309445063	2421.943	2083.773	2850.80432842247	2106.139	1545.1960737254	865.321552711064	1487.83182067743	-0.0923264544127298	0.0867716499935927	0.237664969566645	-0.182750893811559	0.17974648129336	0.170315345943735	0.12655550233084	0.261793028386651	0.138545832049444	0.206846261490593
SGL_RS02895	CDS	SGL_RS02895	glutamate synthase subunit beta	gltD	sll1027	sll1027	WP_010871407.1	genome	1	219979	221463	-	4	#777777	down	up	NA	night 1	3: dawn	stable	207.0253	215.773554802087	200.0902	202.247183340614	196.7438	194.375084474852	188.975	178.774533949681	205.3223778986	210.24228674723	192.530792082547	180.851040194679	189.7941	196.649	249.87032994003	179.3963	145.281147230858	224.136575946938	239.307152830433	-0.0301643826815819	0.0295465899908237	-0.0793209602405278	-0.0638518583790288	-0.103653296317606	-0.121128166790775	-0.161776079878602	-0.241830226693802	-0.0420805949935365	-0.00791859637192632
SGL_RS02900	CDS	SGL_RS02900	ankyrin repeat domain-containing protein	slr1109	slr1109	slr1109	WP_010871408.1	genome	1	221742	223067	+	5	#0000FF	up	up	NA	dusk	10: late night	2: DOWN	33.94557	34.0758251364282	36.43655	38.75776126566	36.13364	38.1419671496567	35.77755	34.4905693000748	30.8906776874239	30.7705646577101	34.6910767290598	39.9113194785663	41.73997	37.61808	43.6028136969693	49.28493	37.0295982003999	34.6270136338101	37.3012892321649	-0.00276528572908929	0.00275999550606836	0.0993977674202127	0.188496643492972	0.0873539986832074	0.16539065532467	0.073066000497893	0.0202133456687726	-0.138817074880208	-0.144437678192866
SGL_RS02905	CDS	SGL_RS02905	DUF1092 domain-containing protein	slr1110	slr1110	slr1110	WP_010871409.1	genome	1	223018	223596	+	4	#777777	down	down	NA	dusk	10: late night	NA	28.78144	31.5378592219003	25.27879	27.5864111562812	26.49209	28.5727679921161	25.29723	27.0335879959135	19.4547247300849	21.4042497364779	18.6820693563487	24.2224973708211	30.83842	26.30388	29.4617910538404	22.43596	20.6237273935594	20.7621391443798	37.0325792190827	-0.0674808925956245	0.0644650661032266	-0.25469225893193	-0.128661885715131	-0.187058003214408	-0.0779788633585324	-0.253640246625196	-0.15786666344589	-0.632499100357292	-0.494722400792583
SGL_RS02910	CDS	SGL_RS02910	linear amide C-N hydrolase	slr1772	slr1772	slr1772	WP_010871410.1	genome	1	223673	224806	+	4	#777777	down	down	UP	night 2	4: non-osci	stable	36.39829	41.960955436762	36.51917	36.1852172283283	32.46332	27.1628469512353	24.68958	26.4195438241314	21.2209966361953	25.4721025710112	25.603955538087	19.2688129133314	17.77056	22.05524	27.1566614546005	22.38209	18.6241395149017	22.2357714233073	40.5282660957675	-0.106232831314776	0.0989440227798707	-0.101449528761517	-0.114703072717632	-0.27129295438945	-0.528468808109234	-0.666201210507871	-0.568497948835247	-0.884611091708884	-0.621185454740019
SGL_RS02915	CDS	SGL_RS02915	hypothetical protein	sll1686	sll1686	sll1686	WP_010871411.1	genome	1	224897	226363	-	3	#61D04F	down	down	NA	night 1	4: non-osci	NA	24.17441	21.3514785874538	20.02095	20.0446478201727	18.85878	18.2046011434432	19.35027	17.1715457493215	13.7863073043133	13.3866629073917	13.3499079615403	15.1061859231782	13.73675	18.00129	13.9948439397941	15.25801	20.653313059936	29.899800044284	20.3810583942271	0.0867935033396537	-0.0923511966437741	-0.185176744311223	-0.183470106522695	-0.271450827278691	-0.322384044239788	-0.23433347955806	-0.406667262614146	-0.723451097168962	-0.765890812989294
SGL_RS02920	CDS	SGL_RS02920	DUF2092 domain-containing protein	slr1773	slr1773	slr1773	WP_010871413.1	genome	1	227123	227899	+	4	#777777	down	up	NA	dusk	10: late night	NA	45.79468	39.9691680903429	42.9662	39.2210929232484	44.93817	42.9889088128488	24.35594	31.4761250193733	35.4191735115335	42.6966150668489	38.5402624856291	37.7952391301745	35.46517	37.22385	38.468339198806	51.44212	26.3783570276062	31.2446829628823	64.8663999704186	0.0948103704363603	-0.1014820936014	0.00283254975008508	-0.128739900929519	0.0675717366643873	0.00359485214016182	-0.816095974697257	-0.446111695069545	-0.275839090803514	-0.00624793937069136
SGL_RS02925	CDS	SGL_RS02925	hypothetical protein	slr1774	slr1774	slr1774	WP_010871414.1	genome	1	227943	228812	+	5	#0000FF	up	up	NA	dusk	7: night	NA	23.58531	18.6909245718315	24.64441	24.4277650888127	18.20796	20.8266858977017	19.66653	21.9269199186682	18.979791598939	17.2034528187007	17.2756587630614	22.3549331326859	18.31494	21.84196	29.1507205715508	27.56588	17.5153081618539	18.4683505842404	37.7051588279249	0.158041677895178	-0.177508949848289	0.221413556997063	0.208674991034604	-0.21527759216703	-0.0214136006341574	-0.1041044573449	0.052856284862481	-0.155382734125214	-0.297148735483289
SGL_RS02930	CDS	SGL_RS02930	SulP family inorganic anion transporter	slr1776	slr1776	slr1776	WP_010871415.1	genome	1	228866	230566	+	4	#777777	up	up	NA	dusk	4: non-osci	NA	16.94403	18.8843889080479	22.677	22.2376036386904	16.4612	18.2475050277693	15.16428	12.7245149846837	11.7392747349165	14.3473229002835	11.8481049156638	13.0280862723706	14.82258	14.1285	21.6543313559559	14.56892	15.4546305397918	12.2727668630967	19.6865927007941	-0.0803273306851357	0.0760897199744651	0.340125415507948	0.311896949737806	-0.122034869293454	0.0265948390335194	-0.240427379043475	-0.493493712761088	-0.609761099530548	-0.320322813219242
SGL_RS02935	CDS	SGL_RS02935	CemA-like protein	pxcA	sll1685	sll1685	WP_010871416.1	genome	1	230658	231839	-	3	#61D04F	up	down	NA	night 2	7: night	NA	6.923831	7.44246268421517	12.58983	10.6295833145138	9.72102	7.39804699897393	6.250725	5.17278958122949	5.5229826810748	6.613503637827	5.00917039968784	6.81765105346945	4.916431	5.083032	3.06515916089548	7.270443	4.74967613793259	4.36578149347712	13.1535419504672	-0.0530454970617095	0.0511640747060221	0.809570889176397	0.565397130186625	0.436491691569495	0.0425284575303174	-0.200592475548886	-0.473673501466296	-0.379168404818228	-0.119201236998088
SGL_RS02940	CDS	SGL_RS02940	magnesium-chelatase subunit ChlD	chlD	slr1777	slr1777	WP_010871417.1	genome	1	232008	234038	+	1	#FF0000	down	up	NA	night 1	4: non-osci	4: complex	35.33135	32.8789552635954	32.97158	27.3772152421835	34.38401	35.4137924676288	35.22915	39.4971901424786	35.5459530065664	31.3076976801106	33.5812484191776	37.4645457021327	32.9968	33.70995	50.0967138189784	31.29155	30.3185934035942	46.4272458163592	32.5551604448087	0.0509591560600898	-0.0528252613753118	-0.0487666964610524	-0.317014013268007	0.0117480883067623	0.0543216312463451	0.0467799471178434	0.211760303458976	0.0596955956909812	-0.123472300349676
SGL_RS02945	CDS	SGL_RS02945	hypothetical protein	ssr2975		ssr2975	WP_020861387.1	genome	1	234120	234308	+	5	#0000FF	up	up	NA	night 2	10: late night	NA	33.88807	23.9776888210068	27.45413	41.3713721405318	33.05356	27.9270191161038	30.86198	27.8213971699016	23.0270389031055	31.7770784549249	16.2660423418435	21.3186866275156	25.04409	29.57128	28.7541121284005	41.23943	35.8337874210767	29.7855914879651	18.0795239088926	0.2280675665723	-0.271017302029055	-0.0756867138145244	0.515922899465435	0.192095756161945	-0.0510483169889761	0.0931207153615819	-0.0565150351658828	-0.329381004166346	0.135276583256786
SGL_RS02950	CDS	SGL_RS02950	hypothetical protein	slr1778	slr1778	slr1778	WP_010871418.1	genome	1	234305	234838	+	5	#0000FF	up	up	NA	dawn	3: dawn	NA	23.32184	15.4753556733068	24.38395	35.1674541920596	24.6509	23.4567290362244	24.75893	16.4878308809346	22.7721129932397	19.6375203934929	25.5870328972819	28.7304772030715	30.97984	40.81833	29.4002719515106	43.41368	50.5641017209442	55.126352785486	25.595730477758	0.265729240151677	-0.325979808172175	0.329979473906798	0.858288524823296	0.345687944353687	0.27404947255795	0.351996591585033	-0.23455076370533	0.231315787634607	0.0176603980018699
SGL_RS02955	CDS	SGL_RS02955	lysine decarboxylase	sll1683	sll1683	sll1683	WP_010871419.1	genome	1	234905	236356	-	5	#0000FF	up	up	NA	night 1	7: night	NA	13.88664	7.71086103796598	13.62004	14.9126306444256	12.59996	13.3740176194503	14.14932	12.0431946522988	11.1958761706215	13.1966792757023	12.9388973173755	11.526727893644	13.5559	14.04941	14.5552840319383	16.10383	10.9243174244224	13.4081317054554	15.4142883078606	0.362833174769546	-0.485900519804051	0.334866546866151	0.465670383463232	0.222554760266213	0.308568529627744	0.38986832699599	0.157353747606984	0.0521030420520632	0.289310551632381
SGL_RS02960	CDS	SGL_RS02960	alanine dehydrogenase	sll1682	sll1682	sll1682	WP_010871420.1	genome	1	236356	237438	-	4	#777777	down	down	NA	dawn	4: non-osci	2: DOWN	42.82162	38.5217570361279	37.69652	31.841763514085	39.86342	39.8987931147527	35.00825	39.5195392383128	33.566871439984	30.4567012338061	33.1178424411495	27.4739860906061	23.36744	25.67418	32.617199214903	31.37114	23.3684984887704	35.8448141331104	47.8005584344668	0.0743144891716547	-0.0783513784908638	-0.109593541198307	-0.353104646838805	-0.0289593981597731	-0.0276797791876482	-0.21632994087953	-0.041458760179744	-0.276986808056094	-0.417265194750498
SGL_RS02965	CDS	SGL_RS02965	pyridoxine 5'-phosphate synthase	pdxJ	slr1779	slr1779	WP_010871421.1	genome	1	237600	238325	+	4	#777777	down	up	NA	dawn	9: dusk	stable	113.2169	127.045615196963	121.6364	112.673209313438	143.0557	125.656084408304	164.9713	143.507718094526	112.311387727337	139.71409700843	127.036446388778	152.30222874287	131.6859	145.498	159.692259093265	119.4711	84.9396366033742	146.681729982572	132.962944945668	-0.0855222556986301	0.0807350011580518	0.0179634410523922	-0.0924670606245972	0.251965399966012	0.0648689473432133	0.457603478667254	0.256516747158579	-0.0971073663596593	0.217866012058781
SGL_RS02970	CDS	SGL_RS02970	Ycf54-like protein	ycf54	slr1780	slr1780	WP_010871422.1	genome	1	238344	238745	+	5	#0000FF	down	up	DOWN	night 1	9: dusk	stable	227.775	245.023981220284	239.3983	216.784090068182	265.8469	275.53124295681	273.1055	277.422109648363	209.199334336795	244.730932578227	281.823345549602	261.17532777811	268.1313	277.3631	349.233712604267	281.3846	196.624889520541	199.8440921429	248.627184202327	-0.0536175175959649	0.0516960301377561	0.0181859807209197	-0.124968046615898	0.169368716650348	0.220988990896784	0.208231441630122	0.230855843567761	-0.17634866582336	0.0499695344511193
SGL_RS02975	CDS	SGL_RS02975	hypothetical protein	sll1681	sll1681	sll1681	WP_010871423.1	genome	1	238804	240327	-	1	#FF0000	down	up	mixed	dusk	3: dawn	NA	36.30626	33.9341492323235	33.08384	33.2399304327168	35.90427	34.7372864408088	32.78781	30.3304684217193	32.0008114168157	37.2504925588735	40.6437593423491	39.8611663350337	39.23841	42.54073	56.6591855128521	37.04618	41.1942836718648	89.9614278344065	50.5043314783696	0.0479170718346688	-0.0495634067051637	-0.0861745542394275	-0.0793838875597779	0.0318541798830457	-0.0158161902808913	-0.0991417074277321	-0.211533471259809	-0.134192763536265	0.0849582520080806
SGL_RS02980	CDS	SGL_RS02980	peptide-methionine (R)-S-oxide reductase	sll1680	sll1680	sll1680	WP_010871424.1	genome	1	240299	240829	-	4	#777777	up	up	mixed	noon	3: dawn	NA	105.988	110.6965982908	106.0149	114.027484622013	94.01358	118.539704970682	95.0793	90.2742378804217	83.4070113010791	88.2397404553422	91.9904428485046	109.296486950519	90.55211	100.5173	106.325233830724	118.3685	48.5841905946556	142.017952634885	177.447462839694	-0.0316956802811542	0.0310142768891144	-0.0313295673948854	0.0737849945392442	-0.204655541618237	0.129773760092212	-0.18839342494354	-0.263210371141791	-0.377356043168977	-0.296096159291569
SGL_RS02985	CDS	SGL_RS02985	serine protease	hhoA	sll1679	sll1679	WP_010871425.1	genome	1	240863	242047	-	1	#FF0000	down	nc	DOWN	night 2	8: DAWN	stable	111.1014	119.790248059974	111.2866	107.718645670674	113.4386	101.581959878807	103.3681	104.122623132125	102.510616150407	106.835342248456	105.022354394468	124.499469247505	107.2549	95.86147	144.207331965472	86.18118	51.5125614975538	125.099484249454	164.651826221416	-0.0553389917072624	0.053294477225389	-0.0529360996147102	-0.0999479918032735	-0.025304355284564	-0.184571774019411	-0.159424957881429	-0.148932425370034	-0.171442663003996	-0.111827003504628
SGL_RS02990	CDS	SGL_RS02990	DNA-binding response regulator	ycf29	slr1783	slr1783	WP_014407067.1	genome	1	242399	243094	+	4	#777777	down	down	NA	noon	9: dusk	stable	68.16565	47.8763436778471	45.57529	60.6853283652893	58.82324	59.5371564249516	61.27166	56.5742645337434	52.2312094389407	44.9262143673076	44.6615041885961	62.9010817727468	50.90475	55.20715	36.8721911991342	55.70605	42.7639833776257	62.3475339066511	76.8340801636752	0.232469838005739	-0.277262104505679	-0.348323245897045	0.064772682170757	0.019811168247892	0.0372152359571779	0.0786448558030327	-0.0364291576417386	-0.151662971800376	-0.369017581513423
SGL_RS02995	CDS	SGL_RS02995	gfo/Idh/MocA family oxidoreductase	bvdR	slr1784	slr1784	WP_010871427.1	genome	1	243158	244144	+	5	#0000FF	down	up	NA	night 2	4: non-osci	stable	25.83665	21.6069285996557	18.64809	21.3966507306187	20.23149	19.4753045344439	25.08356	20.4427386429015	17.248664309773	18.8344385979038	22.2648664679134	25.9069146005406	27.82443	25.34007	23.2480055506217	38.67463	42.1638881665132	52.52087009713	17.8294879399398	0.123206186842014	-0.134718825051049	-0.347184961985885	-0.148827848599887	-0.229610259574858	-0.284566946542883	0.080529283708318	-0.214624352281181	-0.459728186574515	-0.332839803152538
SGL_RS03000	CDS	SGL_RS03000	spore maturation protein	sll1678	sll1678	sll1678	WP_010871428.1	genome	1	244160	244708	-	3	#61D04F	down	down	NA	night 2	4: non-osci	NA	34.56706	40.3019398409016	38.34067	30.67637682047	40.43643	24.3942887801543	16.29108	13.1417121972963	8.6268125495241	10.9396499598922	13.2735646068231	9.1740249831522	20.14584	12.97985	19.2479712334921	15.6533	17.692739302598	30.121289752686	11.8257869502429	-0.114970577300803	0.1064807993025	0.0345070662818452	-0.287240385383087	0.111287150122342	-0.617825060074081	-1.20028623293671	-1.51021522927117	-2.11746896855277	-1.77480190550825
SGL_RS03005	CDS	SGL_RS03005	spore maturation protein	sll1677	sll1677	sll1677	WP_010871429.1	genome	1	244783	245436	-	3	#61D04F	down	down	DOWN	noon	1: DUSK	NA	75.08227	70.7199480998422	69.45985	68.8744296961993	69.42386	38.3054841142012	30.12582	23.5594464193171	15.4621657610302	15.0139407378773	15.6691233568217	15.9946568248959	23.64732	21.15092	35.5469413697428	29.33617	31.4756825409783	36.5829913802874	34.2225483532318	0.0425315060076513	-0.0438235465841063	-0.0697614673514462	-0.0819722948190874	-0.0705091806100255	-0.92838980804537	-1.27494025169724	-1.62963512225104	-2.23719835312256	-2.27963806894289
SGL_RS03010	CDS	SGL_RS03010	4-alpha-glucanotransferase	sll1676	sll1676	sll1676	WP_010871430.1	genome	1	245502	247019	-	4	#777777	down	down	DOWN	night 2	5: dusk	1: UP	49.14662	47.7658306948121	46.62944	44.9940401783771	45.63646	37.728906923977	38.68116	27.7114311731826	24.5381716002461	30.1442641469643	32.2534831679505	28.4827116792218	26.9827	34.42482	38.3861714283291	31.59726	29.4695069944604	30.3632023900909	66.6298343583061	0.0204101745283298	-0.0207030711083117	-0.0554409222035492	-0.106948108259609	-0.0864951390725082	-0.361011722606418	-0.325050965725637	-0.806200804245145	-0.98165427158766	-0.684798513713874
SGL_RS03015	CDS	SGL_RS03015	VOC family protein	sll1675	sll1675	sll1675	WP_010871431.1	genome	1	247117	247569	-	2	#EEC21F	down	down	DOWN	dusk	4: non-osci	NA	83.78506	73.5583558494074	74.99372	70.8139635212362	80.52702	46.9544919605541	49.21565	41.8413589040642	32.2127373202384	36.8277399312043	35.1892306733038	35.7492545624679	38.69182	29.61045	27.9924137938733	29.1176	20.655324485049	36.2457114961165	91.6488183845154	0.0908481108260005	-0.0969556706588488	-0.069075115269176	-0.151811036550996	0.0336280415483813	-0.744581722437461	-0.676727755517174	-0.910915196635288	-1.28821364329348	-1.09505204045235
SGL_RS03020	CDS	SGL_RS03020	thiamine-phosphate kinase	slr1787	slr1787	slr1787	WP_010871432.1	genome	1	247619	248713	+	4	#777777	down	down	NA	night 1	4: non-osci	NA	23.61333	18.2585946300173	19.49108	16.4787973331096	19.05108	19.353064525071	22.37282	15.8579304926371	11.3391003011183	13.8426177378988	14.3497688604756	9.48221035350299	15.15078	13.78103	20.4036028527554	19.16395	21.4847711747422	21.0998273948136	17.9433083177982	0.173618275081241	-0.197407507744252	-0.103169200144142	-0.34537227802788	-0.136110446646782	-0.113421199850865	0.0957638808773435	-0.400778725324042	-0.884677058190295	-0.596866439919515
SGL_RS03025	CDS	SGL_RS03025	hypothetical protein	slr1788	slr1788	slr1788	WP_010871433.1	genome	1	249062	250117	+	2	#EEC21F	up	down	NA	dusk	1: DUSK	stable	52.67733	43.7981496754705	49.32208	49.7432887930957	53.24253	48.1179792139958	28.35444	34.0451848824602	26.4249124578251	28.0757710212546	25.4464980575051	23.0401146670407	20.41454	22.22886	22.3007744632197	23.84605	19.1559133488643	13.6605438234045	10.5164276146186	0.12701991123802	-0.139292389754716	0.0320713301893531	0.0443395830870504	0.142416815588174	-0.00358625618972012	-0.766587648488681	-0.502711544085203	-0.868263619693346	-0.780836669166118
SGL_RS03030	CDS	SGL_RS03030	hypothetical protein	slr1789	slr1789	slr1789	WP_010871434.1	genome	1	250160	251641	+	2	#EEC21F	up	down	NA	night 1	1: DUSK	NA	39.93624	28.6901412381385	39.57056	36.6170786743666	29.65788	34.7117541669404	25.27683	24.4239438105793	18.9154593799802	18.783212366069	18.5928986012705	15.6852685012475	16.44375	16.49916	12.4271314563026	19.14917	15.9946358832943	13.5323961327534	6.22535833381099	0.218935227901803	-0.258208211087831	0.205664200954525	0.0937534154938965	-0.210347806453264	0.0166609925263732	-0.440947736822134	-0.490467105812338	-0.859197467388816	-0.869319462936418
SGL_RS03035	CDS	SGL_RS03035	diguanylate cyclase	sll1673	sll1673	sll1673	WP_010871435.1	genome	1	251758	253116	-	3	#61D04F	up	down	NA	dusk	5: dusk	2: DOWN	32.46671	32.0714431503416	31.19335	35.4069817606181	30.53624	26.7234824615005	17.64515	19.1660418205714	15.4470436272488	15.2922805809572	13.5729889739886	16.6487756495066	17.1044	21.07688	21.5497153809977	40.58818	42.5565256850692	62.7396006135159	24.5151160287798	0.00880890347749554	-0.00886302006492913	-0.0489137948640126	0.133881573928085	-0.0796298630837443	-0.272044269301031	-0.870880599271815	-0.751599871925758	-1.06282154308222	-1.07734871774983
SGL_RS03040	CDS	SGL_RS03040	sensor histidine kinase	hik12	sll1672	sll1672	WP_010871436.1	genome	1	253125	255629	-	3	#61D04F	up	down	NA	night 2	3: dawn	2: DOWN	34.94326	28.5198519234857	33.14223	41.1922422934009	35.18126	31.1971934342662	20.64611	20.2099340199241	19.6731535257071	16.8970333341157	22.31791917322	17.2292499411826	22.48757	22.70171	21.0920882378986	35.90167	30.8782671184078	47.3336746168404	37.9215307473467	0.139095943705242	-0.153951774508397	0.0627524128877869	0.37645439546333	0.148888887404024	-0.0245020187466517	-0.62004828132853	-0.650853654055431	-0.689690031521198	-0.909148295579807
SGL_RS03045	CDS	SGL_RS03045	GNAT family N-acetyltransferase	sll1671	sll1671	sll1671	WP_010871437.1	genome	1	255823	256305	-	3	#61D04F	up	down	NA	night 1	10: late night	NA	15.47064	15.4536511071451	22.70202	23.7989164152892	19.17004	18.593849197354	15.56517	8.60803592921121	12.9858365169687	11.8423894863074	14.380124389166	11.0693180565946	13.97208	19.38204	5.62580454686096	20.27491	18.0808927376371	35.2085116773501	33.6043324828329	0.000792356448002598	-0.000792791864874691	0.554080148629517	0.622155363941039	0.310112823354114	0.266084936074904	0.0095808097829811	-0.844984519260731	-0.251801571944567	-0.384780315277703
SGL_RS03050	CDS	SGL_RS03050	hypothetical protein	SGL_RS03050			WP_041425761.1	genome	1	256463	256699	-	5	#0000FF	up	up	NA	NA	NA	NA	2.502283	2.249582123192	1.652362	9.02355146979466	1.412098	2.99161531056695	4.92229	7.73954086710539	1.08019616596846	2.41344899657657	4.32388467314827	3.59636071880923	3.954826	4.716432	1.27391636011901	10.11912	3.00803278817832	3.95884443827384	2.88356963610185	0.0747510755045304	-0.0788368524342601	-0.523964099824444	1.92520147072716	-0.750653671776922	0.332430784840699	1.0508357703373	1.70375409658567	-1.13720055457156	0.0226024513231576
SGL_RS03055	CDS	SGL_RS03055	TIGR00701 family protein	slr1790	slr1790	slr1790	WP_020861394.1	genome	1	256698	257279	+	5	#0000FF	up	up	NA	dawn	8: DAWN	stable	134.3004	122.29493743425	139.7886	127.460571582844	143.5658	164.867816960695	178.3949	148.96887405754	126.903561426135	135.789680614086	157.098666672684	158.032583732379	168.2942	170.9342	140.065133821332	142.85	106.261859307129	190.027083838973	172.319297338855	0.0659686460789993	-0.0691302728400188	0.123751755644111	-0.00944392012868144	0.162217158125264	0.361814849211404	0.475579416092758	0.215515966123357	-0.0157623980193882	0.0818788900044345
SGL_RS03060	CDS	SGL_RS03060	phosphoadenosine phosphosulfate reductase	cysH	slr1791	slr1791	WP_010871439.1	genome	1	257426	258175	+	5	#0000FF	up	up	NA	noon	3: dawn	stable	54.40164	56.5140020988295	64.09348	52.7516818924196	57.41404	55.7756758502102	64.11884	58.0444926257259	44.3744584979845	53.5126001180935	52.9839219214982	63.8478265504379	73.60881	71.35254	79.7063988199261	77.27636	60.2403686324532	108.211053875777	75.1746604131754	-0.0277407898375849	0.0272174251116215	0.208786670442643	-0.0721738413823616	0.0500126422823865	0.00824515646406418	0.209357391676204	0.0657682542050761	-0.321661419281572	-0.0515123040700762
SGL_RS03065	CDS	SGL_RS03065	HrcA family transcriptional regulator	sll1670	sll1670	sll1670	WP_010871440.1	genome	1	258227	259363	-	3	#61D04F	up	nc	NA	dusk	3: dawn	NA	70.20522	73.3844553564231	73.01785	75.1183874912111	79.17811	69.7719064208538	58.25503	64.8528598568689	56.177325934885	62.8834006363949	64.391782392821	65.8999242964724	79.38557	89.70865	54.7010945767197	88.41326	96.4802706522275	133.372058982968	70.9251613396873	-0.0323018086540823	0.0315943844016094	0.0243690769328636	0.0652859815774059	0.141221517791892	-0.0412338586915824	-0.301497488627665	-0.146709917219513	-0.353892159331042	-0.191200874111505
SGL_RS03075	CDS	SGL_RS03075	shikimate kinase	aroK	sll1669	sll1669	WP_010871441.1	genome	1	259702	260271	-	5	#0000FF	down	up	NA	night 2	7: night	6: UP	25.17824	18.9408894819811	21.81336	21.5734118692328	17.02694	18.9346505884597	20.69377	18.8790484589883	17.9653678129492	18.2300081662464	24.1707681816516	24.3330798682686	27.78994	38.48546	26.4840506445794	31.20506	44.4001471286637	58.2288717805844	20.3822843225515	0.1907731145668	-0.219900242567724	-0.0161923140373398	-0.0321499662339117	-0.373585141203167	-0.220375526659178	-0.0922078253297902	-0.224618273403641	-0.296185852702278	-0.27508911763916
SGL_RS03080	CDS	SGL_RS03080	transaldolase	slr1793	slr1793	slr1793	WP_010871442.1	genome	1	260463	261638	+	4	#777777	down	down	NA	noon	1: DUSK	stable	380.1313	348.066880947378	354.8132	367.341414170875	363.5049	340.170742975526	237.9679	173.13273944808	232.169152217918	265.322392303493	244.281100169471	196.216840312731	193.9943	239.2897	231.316562747222	193.5648	107.905502722866	207.435369291186	419.5740941428	0.0621666846499503	-0.0649665907753014	-0.0372714541564074	0.0127904181620389	-0.00235632528551764	-0.0980720722710291	-0.613564158476025	-1.07245257238114	-0.649154839547899	-0.456584697670149
SGL_RS03085	CDS	SGL_RS03085	DUF2862 domain-containing protein	ssr2998	ssr2998	ssr2998	WP_010871443.1	genome	1	261863	262060	+	1	#FF0000	down	up	NA	noon	8: DAWN	7: DOWN	727.2242	809.824000915904	641.8051	759.439523558712	668.7713	685.936092319825	833.3669	625.628522193781	713.068585712076	700.540138665389	645.219679559791	743.545101781357	666.9934	639.3445	1212.24722723143	513.7626	856.024603572156	1155.63017883846	868.926572957617	-0.0796902934707417	0.0755178984070384	-0.259955248875336	-0.017155419503219	-0.20057756650186	-0.164016333847298	0.116861296957017	-0.29678421655649	-0.108049655314949	-0.133622787937133
SGL_RS03090	CDS	SGL_RS03090	arsenic-transporting ATPase	slr1794	slr1794	slr1794	WP_010871444.1	genome	1	262177	263265	+	1	#FF0000	down	up	NA	noon	3: dawn	stable	213.7998	222.758207763462	212.9761	191.593550913156	199.0385	224.112003164608	265.311	250.408616080433	236.72960217986	225.67853514269	233.893440799749	262.26863590106	234.2804	224.4057	461.3331929361	233.6202	214.231183648973	285.609359701748	232.97931946232	-0.0299128616025823	0.0293052252762353	-0.0354818235835965	-0.188124364670492	-0.133125846946091	0.0380465548123832	0.281511126976934	0.198110838409254	0.117066756059666	0.0480958415880886
SGL_RS03095	CDS	SGL_RS03095	peptide-methionine (S)-S-oxide reductase	slr1795	slr1795	slr1795	WP_010871445.1	genome	1	263321	263965	+	6	#28E2E5	down	up	NA	dusk	3: dawn	1: UP	148.0304	149.19961063096	143.5903	136.355305960135	161.8856	173.802800190183	198.5502	195.845181873448	166.503446689665	172.039624751314	171.764363395808	221.283390731366	196.9044	217.0601	234.981279114417	248.4989	166.206053540758	215.105653876604	156.282768300823	-0.0056863060493677	0.00566398173672238	-0.0496214952050541	-0.124208948253791	0.123394872332393	0.225871537208674	0.417924025259753	0.398133847126022	0.163972253152085	0.211161100794093
SGL_RS03100	CDS	SGL_RS03100	DUF2288 domain-containing protein	ssr3000	ssr3000	ssr3000	WP_010871446.1	genome	1	264190	264477	+	6	#28E2E5	up	up	NA	dawn	4: non-osci	NA	59.30411	41.1896143441745	60.8491	59.8691491072118	44.54484	56.349013384452	75.16177	75.5787664397472	74.6685599725701	78.4496624355958	86.1874326862956	111.923104794457	113.5818	121.7736	156.200723697509	118.6625	192.768684551787	199.132968092392	62.882844095617	0.239098587136315	-0.286752886939518	0.276202419301841	0.252779260678756	-0.173775183306394	0.165356845109943	0.580965536136627	0.58894746647189	0.571467402735549	0.642733734028601
SGL_RS03105	CDS	SGL_RS03105	mitochondrial outer membrane 72K protein	sll1667	sll1667	sll1667	WP_010871447.1	genome	1	264516	265316	-	4	#777777	down	down	DOWN	night 2	3: dawn	NA	75.07412	65.3958578452642	68.07949	71.0858148793234	86.20853	76.6154797451521	74.60045	71.1419369492179	61.3648518554669	68.1957526392208	58.8501756637483	75.453778513117	70.56032	63.49518	59.1774704665021	66.36804	39.8282693423499	68.0843400936281	94.4909050137234	0.0961257428341795	-0.102990657407744	-0.0449696866527402	0.0173717837209092	0.295640709323138	0.125445994227961	0.0869944169002599	0.0185103383993394	-0.194777361082487	-0.0425080278731852
SGL_RS03110	CDS	SGL_RS03110	molecular chaperone DnaJ	sll1666	sll1666	sll1666	WP_010871448.1	genome	1	265414	265938	-	4	#777777	down	down	DOWN	night 2	3: dawn	NA	79.07215	87.3352053998085	83.54344	71.0314635520515	92.21945	91.2338200616835	81.22872	72.4391541195856	67.7807662771412	85.7073201755688	88.0535092105127	72.6147264512608	77.12589	68.39837	83.9620074149294	80.32173	49.3940469767368	65.2304453586436	101.860037702701	-0.0734776460077036	0.0699160324444804	0.00587925081471052	-0.228189087267009	0.148423762907685	0.132921427018609	-0.0346573879748696	-0.199877598715606	-0.295771351671403	0.0427711301404831
SGL_RS03115	CDS	SGL_RS03115	thylakoid membrane protein	slr1796	slr1796	slr1796	WP_010871449.1	genome	1	265995	266600	+	4	#777777	down	down	DOWN	dawn	3: dawn	4: complex	81.42083	80.5005167202644	69.95341	86.2402479426013	82.65437	72.9292623481939	65.66573	65.9853330758857	58.9321873616607	57.1043538571175	52.2338587412994	67.8954706540631	64.03294	63.40624	84.6965183980113	65.95797	43.9682812435397	47.996089254122	114.464866965756	0.00817663915754994	-0.00822324546726607	-0.210826903388728	0.0911400367174654	0.0298698087697506	-0.150723487309874	-0.302080644001136	-0.295075904841815	-0.458165474059414	-0.503620542719297
SGL_RS03120	CDS	SGL_RS03120	hypothetical protein	sll1665	sll1665	sll1665	WP_010871450.1	genome	1	266702	268471	-	4	#777777	down	down	DOWN	dawn	1: DUSK	7: DOWN	556.4535	566.962373150634	519.1596	496.812464455778	512.1482	417.88584103995	323.172	268.266478844141	344.379353597461	375.561979773205	373.429734780118	324.212195870045	406.3195	398.8063	489.209792448956	395.0759	284.708391515831	248.741241457865	396.240345398157	-0.0135590535340918	0.0134328054695241	-0.113642067466339	-0.177118817843576	-0.133258845034214	-0.426711309852075	-0.79751798070353	-1.06615339307986	-0.705821535266707	-0.580769169076689
SGL_RS03125	CDS	SGL_RS03125	hypothetical protein	sll1664	sll1664	sll1664	WP_010871451.1	genome	1	268789	269727	-	6	#28E2E5	up	up	NA	dawn	3: dawn	NA	68.46183	57.9141621363616	72.98373	67.7559164277473	65.57912	68.5437795491383	80.61582	91.5507734049909	116.007201344878	115.433029403353	118.95517865968	156.290754839544	145.2356	144.1883	170.411750792917	147.7079	149.280834859647	138.388806458062	101.346417489928	0.115649343239174	-0.125734329986403	0.207924371842969	0.100696414511466	0.0535860292882372	0.117375232020428	0.351412466957954	0.534921560526047	0.876491947590766	0.869333669970605
SGL_RS03130	CDS	SGL_RS03130	hypothetical protein	sll1663	sll1663	sll1663	WP_010871452.1	genome	1	269773	270435	-	1	#FF0000	down	up	NA	noon	3: dawn	4: complex	175.855	203.449764236374	170.2587	170.554309652787	182.2246	177.520557388122	213.8833	208.603389723982	269.71422955832	271.614937562684	243.696227121465	304.681727322467	282.8846	268.0683	451.73881135659	198.3455	233.602329119038	291.167634438066	186.570869803712	-0.108971137641319	0.101315115938058	-0.155628972659738	-0.153126282474887	-0.0576397590602107	-0.0953713901343739	0.173466348689314	0.137405108644979	0.508074144515914	0.518205330668378
SGL_RS03135	CDS	SGL_RS03135	prephenate dehydratase	sll1662	sll1662	sll1662	WP_010871453.1	genome	1	270476	271369	-	1	#FF0000	down	up	NA	night 2	4: non-osci	stable	77.87811	67.3893275628692	67.2395	64.8870565632088	62.26659	74.1088477325717	79.59904	91.3715996955001	92.3513349612803	93.198545535585	77.6912760622725	103.74699775862	100.9635	102.6833	130.696123751404	115.1276	109.646832757003	145.748245596836	87.9101682684072	0.100578425514304	-0.108119316532391	-0.111330450062875	-0.162708723341679	-0.222181173769542	0.0290063471402077	0.132111584682174	0.331106366937884	0.346493369225744	0.35966799358928
SGL_RS03145	CDS	SGL_RS03145	diguanylate cyclase	slr1798	slr1798	slr1798	WP_010871454.1	genome	1	271600	273357	+	3	#61D04F	nc	down	NA	night 2	9: dusk	NA	100.3919	93.6350170005239	96.23177	97.5469396676597	96.70706	92.0435058749443	78.81917	76.5844738429988	83.7336362442278	84.8654057712584	80.0533551431341	85.5510946728961	79.49403	80.11495	63.0284249640451	81.50987	61.2334865702717	80.0551307057083	64.1422017177264	0.0493860631162363	-0.0511367434280028	-0.0116716390105498	0.00791170835106034	-0.00456368761442579	-0.0758689677492058	-0.299638346284968	-0.341132962924264	-0.212377626205599	-0.193008325043803
SGL_RS03150	CDS	SGL_RS03150	hypothetical protein	ssl3222		ssl3222		genome	1	273381	273761	-	5	#0000FF	up	up	NA	night 1	8: DAWN	NA	38.60215	30.435783332084	33.662	36.4849896042485	33.0861	30.3951256357077	27.89728	26.6394590370656	17.8062257752361	23.520042320968	31.0805218500316	27.2520218821149	25.33891	35.57285	28.5277017966808	62.94571	44.4395395182644	66.48988336093	51.1209215408136	0.161291924897782	-0.181620780488191	-0.0362683819722457	0.0799137649655916	-0.061164032681484	-0.183549295667917	-0.307264812365136	-0.373824491578589	-0.955007523911013	-0.553498621623026
SGL_RS03155	CDS	SGL_RS03155	bifunctional (p)ppGpp synthetase/guanosine-3',5'-bis(diphosphate) 3'-pyrophosphohydrolase	sll1660	sll1660	sll1660	WP_010871455.1	genome	1	273802	274386	-	4	#777777	down	down	NA	night 1	4: non-osci	NA	48.45704	59.0111536187585	45.52046	49.8088472476935	44.43162	51.9808075671957	44.97935	40.134480640087	37.6351423158448	45.4656660970464	58.7801940353113	47.0209493515174	53.67409	51.11282	50.0616465004716	47.82798	48.5932271121038	97.2327722131169	58.1187157040478	-0.149131556176244	0.135149825516694	-0.239322699928715	-0.109435814231512	-0.27425109286023	-0.047858789069138	-0.256575023808627	-0.420995608037294	-0.513757409605057	-0.241060347304411
SGL_RS03160	CDS	SGL_RS03160	FO synthase subunit 2	sll1659	sll1659	sll1659	WP_010871456.1	genome	1	274502	275680	-	4	#777777	down	nc	NA	night 1	4: non-osci	NA	77.26134	84.1103300717133	70.16759	84.7995711598451	82.98085	76.5741873132225	75.96915	84.5310158996744	70.3529289163583	89.0243342973849	81.5095658656584	80.6398412112734	93.01389	84.02419	93.9813155952428	68.14314	60.9959015091389	85.6477862108615	119.407664778426	-0.0625687209979197	0.0599675765072946	-0.201510608535319	0.0717415484483204	0.0404630147812754	-0.0754572700111902	-0.0869017411247442	0.0671653679291132	-0.197704933853406	0.141884321999891
SGL_RS03165	CDS	SGL_RS03165	glyoxalase/bleomycin resistance/dioxygenase family protein	sll1658	sll1658	sll1658	WP_010871457.1	genome	1	275807	276283	-	3	#61D04F	down	down	DOWN	night 2	7: night	NA	11.93542	6.14744297186746	6.773127	8.96679957375822	5.846739	6.7713780509618	7.065257	7.94722665976566	6.70876549618779	9.99279196695751	13.8448913853007	8.44702677694014	12.77235	13.47446	6.96247369146804	10.47446	10.2750805539582	7.13027720761429	17.192603868079	0.40062622411766	-0.556564759223523	-0.416729158255862	-0.011958054699399	-0.628919015162962	-0.417101737410095	-0.355809165816578	-0.186099714062535	-0.430503890223389	0.144336614950165
SGL_RS03170	CDS	SGL_RS03170	hypothetical protein	slr1799	slr1799	slr1799	WP_010871458.1	genome	1	276429	278342	+	5	#0000FF	down	up	NA	night 2	3: dawn	stable	112.8451	125.836440764901	103.8359	98.6747629230768	106.7765	110.307348232886	111.2676	124.201434504345	112.554578086731	113.062645913291	112.137110083921	128.858660198007	129.2329	121.839	145.911344852189	147.3313	106.665526312619	158.335162274974	117.560829016044	-0.0807432204151993	0.0764627752829111	-0.200781670876722	-0.274333942086325	-0.160492829935972	-0.113558094403913	-0.10105343946412	0.0575948414355119	-0.0844622563890319	-0.0779646303671433
SGL_RS03175	CDS	SGL_RS03175	hypothetical protein	slr1800	slr1800	slr1800	WP_010871459.1	genome	1	278494	279561	+	6	#28E2E5	down	up	NA	night 1	5: dusk	1: UP	38.2034	34.3203452432207	34.65087	31.287770633505	39.79658	37.324229221162	32.28371	43.5095537135775	31.2816920591345	34.8119679702829	46.9095603116834	55.3569548129887	54.76323	56.51769	79.7199681762114	85.33034	61.9118209190439	64.4604961854189	39.9933288714969	0.0752476098533605	-0.0793893645006937	-0.0655618546859613	-0.212854565089207	0.134191025059322	0.0416590376142367	-0.167647049412885	0.262878788829644	-0.213134878480123	-0.0588700561268427
SGL_RS03180	CDS	SGL_RS03180	DUF3611 domain-containing protein	sll1656	sll1656	sll1656	WP_010871460.1	genome	1	279512	280087	-	2	#EEC21F	down	down	NA	night 1	9: dusk	NA	221.1549	230.476718465156	208.0427	186.56897628759	231.0522	243.723159832751	304.9228	295.73376868137	262.895554903424	267.126065761712	264.294948398113	232.993771038461	213.6574	218.0766	209.141237433913	153.0122	116.96077489659	269.17564807581	273.184431188978	-0.030089284339273	0.0294745327371237	-0.118266825265738	-0.275437384990611	0.0330723345367705	0.110096858023606	0.433297537170906	0.389152496681703	0.219343256871538	0.242374266983081
SGL_RS03185	CDS	SGL_RS03185	biotin--[acetyl-CoA-carboxylase] ligase	sll1655	sll1655	sll1655	WP_010871461.1	genome	1	280127	280951	-	1	#FF0000	up	up	mixed	noon	2: NIGHT	NA	85.25416	100.652439415583	92.08765	101.906658201265	87.75721	81.9303713053935	92.06969	107.758800150415	112.332545288604	122.832852354855	125.593563293991	129.705572912849	127.1311	123.2961	178.955137846391	130.0859	117.629122181713	120.834729104586	97.5406750815581	-0.124735847090006	0.114804153128656	-0.0134983921473617	0.132670330145358	-0.0829884197076032	-0.182107726563162	-0.0137797906842489	0.213227707435648	0.27319798505056	0.402118484672013
SGL_RS03190	CDS	SGL_RS03190	universal stress protein	sll1654	sll1654	sll1654	WP_020861404.1	genome	1	280970	281380	-	1	#FF0000	down	up	mixed	noon	2: NIGHT	5: DOWN	211.2439	287.65505131101	199.6162	181.142032538948	172.0836	177.301126374436	221.0799	227.312763296843	231.713904565556	220.120054406742	222.183848435789	227.553937372672	237.8583	238.3132	423.126204750769	194.99	244.572826478236	297.91026814879	239.441519564195	-0.239837954887777	0.205592167817678	-0.321518828387774	-0.461626285981936	-0.535638025332207	-0.492545935247071	-0.174179771697132	-0.13406894503623	-0.106403017512651	-0.18045704642602
SGL_RS03195	CDS	SGL_RS03195	2-phytyl-1,4-naphtoquinone methyltransferase	menG	sll1653	sll1653	WP_010871463.1	genome	1	281507	282223	-	5	#0000FF	nc	up	UP	dusk	4: non-osci	stable	59.38683	52.7945863137404	53.11584	58.7215162985983	47.60958	52.0799753228684	68.33539	47.0719523197673	46.0597453028645	46.1365950789077	51.6112222143569	47.0098653867931	55.55786	69.56983	67.7947371730279	70.2411	86.1301103840997	116.29933747563	84.1151741024816	0.0823812278363362	-0.0873717977768117	-0.0786196373411305	0.0661274242672047	-0.236509895610256	-0.107033032550592	0.28487112738548	-0.252894107091916	-0.284255363995533	-0.281850261666972
SGL_RS18660	CDS	SGL_RS18660	hypothetical protein	sll1652		sll1652	WP_010871464.1	genome	1	282290	282700	-	5	#0000FF	up	up	UP	night 2	9: dusk	NA	109.0849	80.5888165172333	109.4554	102.766395479906	115.3557	125.45252671575	85.94047	85.9861107235441	90.9414786735786	82.8059635650232	88.5133909915643	79.1819831785602	103.7637	95.86922	67.5826577032479	160.4656	131.392848267563	181.48556565386	172.514289269342	0.201931636106536	-0.234868223463081	0.206823356532931	0.115848806313158	0.282569517445012	0.403621752752521	-0.142110203132994	-0.141344229113278	-0.0605094082826422	-0.195713197960007
SGL_RS18405	CDS	SGL_RS18405	hypothetical protein	sll1651		sll1651	WP_041425764.1	genome	1	282510	282821	-	3	#61D04F	up	down	NA	noon	6: NOON	NA	102.2616	77.9647842815402	103.3938	103.244829587392	126.9305	116.780068813931	88.69851	76.4279660626657	93.5408333722306	86.164770425854	96.1625483959304	73.7599751271162	110.2522	85.53634	46.4489503612623	110.8157	127.385850070523	214.638838661172	133.06703438521	0.182454273659024	-0.208915701375217	0.198339446893662	0.196259304248784	0.494228544277603	0.373983836093715	-0.0228284555122583	-0.237637687981576	0.0538579568848512	-0.0646401997075424
SGL_RS03210	CDS	SGL_RS03210	isocitrate dehydrogenase (NADP(+))	icd	slr1289	slr1289	WP_010871465.1	genome	1	283060	284487	+	4	#777777	up	up	DOWN	night 1	8: DAWN	4: complex	92.943	95.112190388172	101.399	94.7235941317153	97.49413	94.3916082899215	96.03521	94.3682001132298	83.9909252032391	83.7820030691822	88.5861423617064	101.577271578163	85.98423	81.31014	102.753665400019	93.06863	63.7145264342635	83.5255878950198	114.379576258906	-0.016738008005228	0.0165460403208545	0.108887298700464	0.0106396020107732	0.0522311379113572	0.00557438447709765	0.0304792265873786	0.00521656613760919	-0.162850760323065	-0.166443843970564
SGL_RS03215	CDS	SGL_RS03215	Uma2 family endonuclease	slr1290	slr1290	slr1290	WP_010871466.1	genome	1	284508	285080	+	5	#0000FF	up	up	NA	dusk	3: dawn	NA	31.25627	34.4268510266504	31.26728	39.6552016489994	36.01714	45.645192766463	51.57666	40.334759052967	39.7636609577187	40.9275460728352	50.0755649057799	55.0374993773789	50.70874	53.89017	32.6682844600152	50.22475	27.8380835455691	38.4795534013371	56.3541599955979	-0.0713770573726481	0.0680115453070367	-0.0708689585022426	0.27198743897721	0.133160945783999	0.474940246857655	0.651195669698893	0.29650095731057	0.275927908507193	0.317549488053589
SGL_RS03220	CDS	SGL_RS03220	hypothetical protein	sll1201	sll1201	sll1201	WP_010871467.1	genome	1	285144	285938	-	2	#EEC21F	down	down	UP	night 2	2: NIGHT	NA	96.97528	106.630192639301	88.05064	94.3195230164692	74.37052	74.9145630223481	53.80465	54.6051380170995	50.3962464073627	37.6528401314959	38.2405448262962	37.4268263347502	32.18632	38.84159	38.3569005184512	36.7025	43.9399808416539	65.3526786822027	65.5468022470511	-0.0700873982057544	0.0668396594824761	-0.209370944122774	-0.110148012031666	-0.452973574980083	-0.442458235748165	-0.919973573214834	-0.898667727998425	-1.01438815100655	-1.43494574387399
SGL_RS03225	CDS	SGL_RS03225	NAD(P)H-quinone oxidoreductase chain 4-2	ndhD2	slr1291	slr1291	WP_010871468.1	genome	1	286164	287843	+	6	#28E2E5	up	up	UP	dawn	8: DAWN	NA	52.1029	58.3927245405696	58.9163	60.306730927929	66.40225	65.1335197705995	68.89936	89.3843260237652	111.698070326314	123.3064133617	126.942905442803	171.297696925802	157.7778	137.146	196.785954878741	160.5959	199.496360265793	270.164622793184	80.9510683020665	-0.0845536632642392	0.0798712901753757	0.0927494934940365	0.126401695450876	0.265314790151684	0.237482853932398	0.318573244830547	0.694104532899952	1.01561502011488	1.15825859633591
SGL_RS03230	CDS	SGL_RS03230	MFS transporter	sll1200	sll1200	sll1200	WP_010871469.1	genome	1	287929	289104	-	2	#EEC21F	up	down	NA	night 1	4: non-osci	NA	36.00607	36.268773006565	43.53996	33.0743661892713	36.42638	30.6810162037793	27.66556	25.7879395694437	22.4223372512382	23.8328088411936	18.8802277182112	19.3713065990406	17.61411	16.99028	17.4578537922432	13.59542	11.44222676345	13.8622674670552	41.4053382377763	-0.00525342945966796	0.00523436900832756	0.268846512205074	-0.127780059809329	0.0114900593727187	-0.236147301949448	-0.385402443140479	-0.486797062080748	-0.688556900833113	-0.600544578006414
SGL_RS03235	CDS	SGL_RS03235	C-3',4' desaturase CrtD	slr1293	slr1293	slr1293	WP_010871470.1	genome	1	289322	290845	+	5	#0000FF	down	up	NA	night 2	10: late night	NA	2.801769	1.57426465510779	1.734492	1.92949464253237	3.806365	2.5846195268459	2.381475	2.2467013645718	2.93970708553425	2.50213216180511	2.61494775180555	2.33879292271881	2.890604	3.025526	3.16974464407564	3.016149	3.0406000723023	6.77211774972435	7.73540260157048	0.356714179858321	-0.474945735905133	-0.335110647126693	-0.181400795548728	0.798790077554307	0.240328088259924	0.122231570185944	0.0381845381215695	0.426048577460226	0.193534160576179
SGL_RS03240	CDS	SGL_RS03240	hypothetical protein	ycf19	ssr2142	ssr2142	WP_010871471.1	genome	1	290902	291174	+	5	#0000FF	up	up	NA	night 1	8: DAWN	NA	1687.017	1513.03556313733	1752.562	1624.00995727981	1825.755	1951.58883184832	1520.308	1722.73674711802	1355.05267391352	1444.28567570955	1609.92111383374	1346.76703021901	1622.583	1743.739	1267.39278842873	2151.527	960.657416419087	1335.6260183089	2518.96443692167	0.0763789090780307	-0.0806497048264722	0.131369880445013	0.0214648755367603	0.190397578934172	0.286553529842874	-0.0737319729697718	0.106606656338623	-0.239746669161932	-0.147739471061491
SGL_RS03245	CDS	SGL_RS03245	iron uptake protein A1	futA1	slr1295	slr1295	WP_010871472.1	genome	1	291626	292708	+	6	#28E2E5	up	up	mixed	night 1	1: DUSK	2: DOWN	177.9671	331.80401587668	304.1937	281.885999481279	324.6757	383.857668671924	533.3223	591.776871851422	612.477210570413	610.63045219339	671.188273473963	914.368599577984	844.2568	781.9658	911.887680614939	708.6188	496.004608768689	402.523184691152	110.903605872707	-0.518239070069004	0.380481716383792	0.255140643270582	0.145262193726196	0.34914978053892	0.590721839227694	1.0651580220337	1.21520368225126	1.26480653324474	1.26044990748229
SGL_RS03250	CDS	SGL_RS03250	tRNA (guanosine(37)-N1)-methyltransferase TrmD	sll1198	sll1198	sll1198	WP_010871473.1	genome	1	292790	293485	-	3	#61D04F	down	down	NA	dawn	8: DAWN	stable	533.737	511.70236122883	481.7758	512.560574072649	491.9033	470.524637373619	449.2014	492.652912275206	417.665762802233	407.897153615372	461.502209948826	434.963763692251	494.6379	487.8305	431.187741787523	521.1675	340.575436480492	145.58991701445	333.602284161133	0.0300915476737771	-0.0307325877732043	-0.117675550769586	-0.0283149669438707	-0.0876627447825128	-0.151767211790244	-0.218675054281919	-0.0854658928252246	-0.323688591677663	-0.357832038628897
SGL_RS03255	CDS	SGL_RS03255	ATP-dependent 6-phosphofructokinase	sll1196	sll1196	sll1196	WP_010871475.1	genome	1	293878	294963	-	3	#61D04F	down	down	NA	noon	2: NIGHT	4: complex	55.80921	51.7932105131043	51.47542	42.3384037885255	45.19755	48.1670266209637	34.85187	39.5229702953896	26.8736095876022	28.0902350982761	26.4210853508397	32.1784872050362	27.70454	37.95457	26.1328809122756	36.06917	27.4067517779258	22.7865945930893	33.3522267026477	0.0528645981241166	-0.0548756367438032	-0.0637549303349536	-0.345671747587469	-0.251394055184069	-0.159592758271421	-0.626402559605544	-0.444947251735015	-1.00144851342354	-0.937569927527367
SGL_RS03260	CDS	SGL_RS03260	FUSC family protein	slr1298	slr1298	slr1298	WP_010871476.1	genome	1	295076	297343	+	5	#0000FF	up	up	NA	noon	7: night	NA	22.38286	19.2761812090447	22.83528	21.3928890128391	21.78978	21.605231206737	15.8882	21.9983140413175	21.6160683820819	22.9501122174457	26.5076245570783	28.2882572557418	27.89565	32.71323	40.7349921819007	33.83748	25.4215575235051	22.75288238664	17.8535298600314	0.103764754536189	-0.111810367296771	0.13263484390638	0.0385016892423202	0.0650219945378726	0.0527510340483909	-0.390673947174689	0.0787633234680502	0.0534745078728115	0.139871572041257
SGL_RS03265	CDS	SGL_RS03265	photosystem II extrinsic protein	psbU	sll1194	sll1194	WP_010871477.1	genome	1	297493	297888	-	2	#EEC21F	down	down	mixed	noon	6: NOON	7: DOWN	3131.137	3459.08614190056	3288.138	3239.6002431629	2963.834	2941.09025198848	3147.22	3205.96017641453	3040.0770845975	3037.84055320225	2703.65447722848	2776.94528538974	2554.126	2247.232	2647.12098927517	1937.965	1939.55732339338	2719.96605906009	3908.44380557252	-0.0736406814024811	0.0700636266632619	-0.00305646622746588	-0.0245115151419702	-0.15286266837468	-0.163976258770887	-0.0662492842277416	-0.0395708102163455	-0.116219409746319	-0.117281165791939
SGL_RS03270	CDS	SGL_RS03270	HNH endonuclease	sll1193	sll1193	sll1193	WP_010871478.1	genome	1	298083	298580	-	3	#61D04F	up	down	mixed	night 2	9: dusk	NA	160.0497	145.331813762903	170.4447	151.375511780185	135.9726	144.903112673271	133.004	127.932434758711	118.235929732813	129.979736571651	135.811654733705	121.517995613259	124.4079	149.2637	94.5767784464257	133.2351	98.5968819552818	220.902327232657	162.960768967955	0.0679072412839691	-0.071262181659541	0.158691007997503	-0.0124808939036887	-0.167296769815487	-0.0755241455343165	-0.199143096990309	-0.255230653773988	-0.368944220656825	-0.232326002182908
SGL_RS03275	CDS	SGL_RS03275	UDP-glucose/GDP-mannose dehydrogenase family protein	slr1299	slr1299	slr1299	WP_010871479.1	genome	1	299522	300883	+	5	#0000FF	down	up	NA	night 2	10: late night	1: UP	44.76111	52.160327346501	40.82863	44.8481936555612	41.03484	39.5052832384388	36.35459	38.9659174992034	36.9348572299812	31.7770784549249	39.7096848653668	48.0158084275779	49.89266	51.60155	71.3785999310734	65.00347	90.1598197650519	76.7233208055225	27.3462754806972	-0.114569986978375	0.10613712348854	-0.247234641230465	-0.111765921051147	-0.239966472079962	-0.294770195147903	-0.414678274998573	-0.314603013414749	-0.391832799149323	-0.608829308943461
SGL_RS03280	CDS	SGL_RS03280	2-octaprenyl-6-methoxyphenyl hydroxylase	slr1300	slr1300	slr1300	WP_010871480.1	genome	1	301110	302354	+	1	#FF0000	down	up	NA	dusk	10: late night	NA	80.4059	78.3667680843056	75.64833	79.2305870168627	76.34179	74.4764033259562	80.58322	86.5324184433202	78.5497828833646	88.3632494867068	96.8515436787837	91.4263434345081	93.72938	88.66039	95.0617875666638	84.59626	80.8100760272328	198.01138244906	129.682464568183	0.0184106908800556	-0.0186486758430389	-0.0695824419551834	-0.00283318490526479	-0.0564176619658418	-0.0921072732559956	0.02158877879185	0.124350048204743	-0.0152833882286263	0.154555797554661
SGL_RS03285	CDS	SGL_RS03285	fluoride efflux transporter CrcB	sll1192	sll1192	sll1192	WP_010871481.1	genome	1	302367	302789	-	4	#777777	up	up	UP	night 1	4: non-osci	NA	16.12287	17.9607593984638	19.09445	34.4422879904263	20.83429	15.8303363360576	18.38586	15.0326401333659	19.2156172573787	9.46551273125422	23.5530754949861	14.3796460333304	26.03594	35.34397	28.5501822551494	23.15078	44.7671546378933	60.0266807180999	21.0030213920327	-0.0799703912613716	0.0757693806650947	0.16407439564927	1.0151020144387	0.289880966828739	-0.106387061529297	0.109517691029688	-0.180980561947145	0.173200351135226	-0.848326407684624
SGL_RS03290	CDS	SGL_RS03290	DUF1049 domain-containing protein	sll1191	sll1191	sll1191	WP_010871482.1	genome	1	302786	303190	-	5	#0000FF	up	up	UP	dusk	9: dusk	NA	18.5966	21.3918596344277	13.89973	29.0424675083391	17.62857	16.9229399419972	22.40351	17.5123833348528	17.2251281206564	20.007790138286	24.8810203228939	18.8451723457333	20.25017	25.18487	43.2376649041874	25.16663	54.4579269359784	73.6986544941804	52.73194473427	-0.104544830462002	0.0974781948961237	-0.524526850136867	0.538580323666385	-0.181668258835731	-0.240603486450964	0.164141070492615	-0.191208269593349	-0.215068995492697	0.00097812104162719
SGL_RS03295	CDS	SGL_RS03295	hypothetical protein	ssr2153	ssr2153	ssr2153	WP_010871483.1	genome	1	303424	303621	+	2	#EEC21F	down	down	mixed	dusk	9: dusk	NA	8923.173	8962.59081312913	7751.106	8682.58769067747	6238.673	6223.55705108277	8596.183	6849.79855839213	7311.70054796336	7104.10291821843	6728.80166713825	5466.62185620199	4360.783	4102.108	3537.62712852442	2685.898	4459.69915709595	10953.3127970686	18489.9291016244	-0.00318301420709262	0.00317600698853874	-0.206337642714516	-0.0426147486294416	-0.519500632392604	-0.523000441840275	-0.0570436290231409	-0.384678263609819	-0.290532839189739	-0.332087342574
SGL_RS03300	CDS	SGL_RS03300	hypothetical protein	slr1301	slr1301	slr1301	WP_010871484.1	genome	1	303939	305546	+	5	#0000FF	down	up	NA	night 2	3: dawn	2: DOWN	122.075	114.38873277537	94.85823	107.311449493107	114.4002	115.327266344298	105.115	107.455438852285	86.6091612475013	90.2326742693949	99.4878895721583	94.4953538326334	114.2473	119.9995	133.309642983349	198.6098	158.386114501044	164.761972317815	140.144981180713	0.0461488483530159	-0.0476739751427229	-0.317774075700614	-0.139814918339651	-0.0475293553141357	-0.0358852859371714	-0.169650371820973	-0.137880423062913	-0.449027387695214	-0.389897080268454
SGL_RS03305	CDS	SGL_RS03305	CO2 hydration protein	cupB	slr1302	slr1302	WP_010871485.1	genome	1	305595	306824	+	5	#0000FF	down	up	NA	night 2	1: DUSK	2: DOWN	182.4445	175.441343377061	182.4329	167.131029067529	184.6566	220.709865164467	236.7942	269.026440540583	198.45706462396	215.309082799466	223.744040960691	224.266183715722	245.068	226.5124	219.197505993453	256.3963	197.425078803381	225.121861519024	252.249045288851	0.0279581825979792	-0.0285107132040359	0.0278664517180729	-0.0985198723833522	0.0453453510278998	0.302651638550993	0.404134266980517	0.588248493881347	0.149327442668866	0.26690970351105
SGL_RS03310	CDS	SGL_RS03310	ergothioneine biosynthesis protein EgtB	slr1303	slr1303	slr1303	WP_010871486.1	genome	1	306844	308076	+	6	#28E2E5	up	up	UP	night 2	4: non-osci	NA	21.93242	21.2957704277598	22.31192	23.631934825548	30.76153	35.4602252748872	32.48392	40.067345712009	29.6909393842962	31.0039135290143	33.613849056786	37.2029635251648	36.64036	40.90873	36.7297052735043	49.27429	41.9185104483974	35.5742146512284	35.6113834074063	0.0210925612954136	-0.0214055210082257	0.045842221723418	0.128765307473748	0.509154816111759	0.714229256605511	0.587753295441643	0.890454495698605	0.458050294176497	0.520477889026581
SGL_RS03315	CDS	SGL_RS03315	FAD-binding oxidoreductase	glcE	sll1189	sll1189	WP_010871487.1	genome	1	308114	309418	-	5	#0000FF	nc	up	NA	dusk	4: non-osci	2: DOWN	48.0795	48.6168311267311	49.73895	47.5240377409185	36.24494	45.0943025089367	43.90205	48.6327839221744	40.0194055419489	40.9814735935928	43.9744041241562	52.0130715119067	54.80116	63.17037	63.3912494968645	94.03029	68.8320882150046	60.842206060977	44.9057967985356	-0.00803925878804094	0.00799470904018892	0.040914900580808	-0.0248037359787619	-0.415681550948059	-0.100515985645875	-0.139172843917005	0.00846802750153671	-0.272761414433551	-0.2384892906227
SGL_RS03320	CDS	SGL_RS03320	two-component system response regulator	slr1305	slr1305	slr1305	WP_010871488.1	genome	1	309649	312171	+	5	#0000FF	down	up	UP	night 2	10: late night	stable	12.26982	13.4714125659046	10.94273	12.8734480949501	11.14231	11.6467074060611	13.92275	13.1832940271392	8.92927912700685	11.0709678802533	12.907101374701	12.2846177401764	15.38009	19.65998	19.3859471781249	24.15975	24.7241696174586	25.9849181389137	11.4442741413781	-0.0689670510780553	0.0658199990697499	-0.23410842808159	0.000317388978093194	-0.208032775540918	-0.144158981701228	0.113363062527789	0.0346297568726406	-0.527465521289109	-0.217299780330599
SGL_RS03325	CDS	SGL_RS03325	DUF697 domain-containing protein	slr1306	slr1306	slr1306	WP_010871489.1	genome	1	312258	313715	+	1	#FF0000	down	up	DOWN	night 2	9: dusk	stable	287.7348	314.752874877498	307.2714	247.154332078542	289.2187	347.698335015173	383.4378	456.596814535147	453.542364277833	456.713771620679	455.605375278604	465.123937873261	514.6116	490.9517	464.266497678104	437.6746	380.961008520711	359.081852938246	361.506776678273	-0.0661920104018207	0.0632878268809423	0.0285817626293546	-0.285519534345697	-0.0587708927843095	0.206904430251733	0.34806083917899	0.599989066226433	0.590305587291733	0.60035856464411
SGL_RS03330	CDS	SGL_RS03330	hypothetical protein	sll1188	sll1188	sll1188	WP_010871490.1	genome	1	313705	314199	-	5	#0000FF	down	up	NA	night 2	1: DUSK	2: DOWN	87.93782	60.5853367268756	60.71931	59.6750701178579	69.18712	61.5910133939147	65.4648	59.5366135631594	74.474615660953	57.1987412188648	69.2374772005338	69.6584358510955	63.43301	83.83457	103.689071008474	72.67369	86.7726306880713	96.9047141250502	57.9859639550664	0.243867789520576	-0.293647313580987	-0.290460582313043	-0.315487622245173	-0.102112490584135	-0.269896112820971	-0.181896591386582	-0.318838815156652	0.00413279450699461	-0.376632580960998
SGL_RS03335	CDS	SGL_RS03335	prolipoprotein diacylglyceryl transferase	sll1187	sll1187	sll1187	WP_010871491.1	genome	1	314255	315106	-	1	#FF0000	down	up	NA	night 2	1: DUSK	NA	77.12319	83.8523815356006	74.80576	78.1260039446878	82.7503	70.7348479241445	77.74175	80.5184769223577	77.2226153438652	72.953011100743	86.7331342241724	94.4010152572965	97.24973	88.55765	128.988517083036	87.49417	81.4777050252122	83.2803564820856	89.2358191524302	-0.0616051409610831	0.0590818920242381	-0.105620506019325	-0.0429670432040334	0.0399946751366337	-0.186348725020879	-0.0500802833638325	0.000550015586668828	-0.0597464513769502	-0.141802341166197
SGL_RS03340	CDS	SGL_RS03340	Uma2 family endonuclease	sll1186	sll1186	sll1186	WP_010871492.1	genome	1	315134	315784	-	1	#FF0000	down	up	NA	dusk	1: DUSK	stable	110.2273	94.3865568485364	98.20324	90.7501066308439	103.1591	107.338176987894	134.9963	125.29020796018	120.924725169534	110.560802919209	116.485851609331	138.068913394084	131.1635	119.3344	127.538400569518	127.0952	95.1359678772643	84.3124404215787	139.883026114448	0.107577729998124	-0.116250549250404	-0.0590613215182574	-0.172932607126889	0.0119672411564289	0.0692594404539594	0.400016015696358	0.292369814916259	0.241205408409565	0.111936147568964
SGL_RS03345	CDS	SGL_RS03345	coproporphyrinogen III oxidase	hemF	sll1185	sll1185	WP_010871493.1	genome	1	315882	316904	-	1	#FF0000	up	up	DOWN	dawn	6: NOON	stable	259.0135	242.080764814053	269.0165	261.704493021609	307.8416	327.515103731332	371.7556	375.699858979407	346.597253664045	341.906454108854	352.828425772734	392.576665113695	344.3157	284.6387	335.563018225718	272.1356	164.898196251358	93.66411164938	276.401988322681	0.0479452685916765	-0.0495935751202281	0.102612636764189	0.0628566674712513	0.2971061768655	0.386479413955529	0.569272448958529	0.584498548707283	0.468178197296377	0.448519630781923
SGL_RS03350	CDS	SGL_RS03350	Heme oxygenase 1	ho1	sll1184	sll1184	WP_010871494.1	genome	1	317127	317849	-	3	#61D04F	up	down	DOWN	dawn	6: NOON	stable	3060.027	2907.44254514941	3213.449	3062.19461024601	3151.952	3349.1512698344	3119.313	3178.72684742847	2703.64808379637	2681.66896936208	2815.21771828431	2412.75920035519	2601.606	2533.203	1494.14002565958	2278.818	1687.35349623586	1254.07690966354	2739.5317432728	0.0364250839607088	-0.0373686161156003	0.107003277271454	0.0374466741226647	0.0791262660885778	0.166676240608156	0.0641090251945716	0.09132975037838	-0.142211920908639	-0.153988139521761
SGL_RS03355	CDS	SGL_RS03355	hypothetical protein	slr1307	slr1307	slr1307	WP_010871495.1	genome	1	317984	318571	+	3	#61D04F	up	down	NA	dawn	7: night	NA	5.648011	9.74723274551434	6.993033	8.86529403011395	8.157991	5.76106417800222	5.070182	6.03105038317634	3.04769632541102	4.21532673381656	5.42201411394783	5.92999181603284	5.738533	8.079296	6.16159545608582	6.457824	9.24471301417815	10.1723113787024	3.48676532528643	-0.446669905562149	0.340579889683564	-0.138494490693346	0.203755677005135	0.083801111581771	-0.418077474483794	-0.602375268598083	-0.352003516479552	-1.33669364509822	-0.868768343841184
SGL_RS03360	CDS	SGL_RS03360	50S ribosomal protein L28	rpl28	ssr1604	ssr1604	WP_010871496.1	genome	1	318661	318897	+	3	#61D04F	up	down	NA	dawn	8: DAWN	stable	1620.479	1461.10358901321	1579.245	1671.61290977946	1594.73	1748.10054647462	1896.175	1817.76016498749	1456.10443172549	1431.17525496991	1497.9858234307	1466.66128950711	1521.422	1379.556	761.801983351167	1435.229	1421.29549241426	1765.64461947014	1757.53569320408	0.072748867633637	-0.0766129914136206	0.0355635474833478	0.11756934860575	0.0496407282791082	0.182116710451833	0.299420661165867	0.238490406044873	-0.0815576278169387	-0.106471108558082
SGL_RS03365	CDS	SGL_RS03365	hypothetical protein	slr0962	slr0962	slr0962	WP_010871497.1	genome	1	319096	320529	+	4	#777777	down	down	NA	dawn	1: DUSK	7: DOWN	73.44777	82.1662223615256	61.92297	64.5936679284582	56.71141	58.1779471170017	69.69125	75.5538944842643	64.0908859059239	52.3856439800854	47.1647169158893	48.630895227717	51.96294	52.71328	62.741713284355	49.61474	47.6014895773596	58.9675262446757	91.9786323046966	-0.0831811952665114	0.0786455555474582	-0.329425215164264	-0.268507138545339	-0.456260857949094	-0.419427494018996	-0.158922352377025	-0.0423937618775446	-0.279780672158215	-0.570728381351337
SGL_RS03375	CDS	SGL_RS03375	hypothetical protein	sll0943	sll0943	sll0943	WP_010871498.1	genome	1	320785	321447	-	4	#777777	down	down	NA	night 1	10: late night	NA	30.05457	29.3514482001092	26.43219	27.8209157589653	27.59449	29.824404219825	26.19777	29.695089076535	31.0837444229703	28.9013247485968	24.7302725197258	31.2044576889523	27.99158	23.39275	25.0460026457787	29.54081	17.0699055225074	13.2670550321112	8.24622628966684	0.0169752866901807	-0.0171774047864	-0.168313130139261	-0.0944391837268255	-0.106228870476637	0.00588422611699838	-0.181165080170141	-0.000384732140385816	0.0655512123109071	-0.0394734694512272
SGL_RS03380	CDS	SGL_RS03380	sulfite reductase	sir	slr0963	slr0963	WP_010871499.1	genome	1	321699	323606	+	1	#FF0000	down	up	NA	night 1	3: dawn	stable	178.0367	182.886428413057	171.9964	169.178288833016	194.0533	194.635830074597	201.4278	210.921959171684	194.68837469937	209.24906378809	232.618045775441	247.725304516033	226.6109	220.2049	254.288527777026	197.0245	146.139668424251	243.351443663319	202.102640261741	-0.0195169308596635	0.0192564240024342	-0.0693132272616767	-0.0931471610582532	0.104761371349973	0.109085721140001	0.158571214297871	0.225017706592954	0.109475143986647	0.21352957202426
SGL_RS03385	CDS	SGL_RS03385	FTR1 family protein	slr0964	slr0964	slr0964	WP_010871500.1	genome	1	323805	324731	+	1	#FF0000	down	up	mixed	dawn	5: dusk	NA	42.73479	38.1027522241299	36.43619	35.7583779118562	43.08195	41.0467692935286	49.07953	53.2934598305363	44.3247484996671	52.550443658468	65.8362361020461	75.6463105593603	65.21623	56.97495	127.346286238563	47.42997	47.6807268495062	84.5130010908525	37.7826943824187	0.0803855741141544	-0.0851302491354057	-0.149653349192605	-0.176744165037669	0.0920580926118877	0.0222432160824504	0.280095974554533	0.39893303757724	0.133086986399044	0.378677485387916
SGL_RS03390	CDS	SGL_RS03390	DNA polymerase III subunit beta	dnaN	slr0965	slr0965	WP_010871501.1	genome	1	324831	326006	+	1	#FF0000	down	up	NA	night 1	3: dawn	stable	45.68837	52.3630410282282	41.04245	48.304486702544	53.40638	49.5719475781587	59.85019	57.5029458947675	59.8654635348594	56.9879748821739	64.0959525613118	85.9189925345203	65.67433	68.31757	117.583779953638	68.31698	63.8036750650656	117.280766483863	59.2750105298692	-0.101711418764603	0.0950104935048761	-0.25642153778046	-0.0213811937246957	0.12347370659721	0.0159855484377738	0.287817435190554	0.230097475734934	0.288185558363547	0.217119134197612
SGL_RS03395	CDS	SGL_RS03395	tryptophan synthase subunit alpha	trpA	slr0966	slr0966	WP_010871502.1	genome	1	326150	326944	+	1	#FF0000	down	up	NA	night 2	4: non-osci	4: complex	101.0035	92.8822747203974	91.49878	79.5243037197682	85.17529	91.1658703446565	124.4029	122.592380280643	114.156353683131	100.127775508914	124.460799453376	122.124514055838	120.4924	123.7307	154.187144658329	114.8838	98.8649568937213	156.669401265235	84.673574050289	0.059198328810431	-0.0617317478125249	-0.0833825452358262	-0.285739217360896	-0.186700098234094	-0.0886412270846949	0.359813159351833	0.338662353540167	0.235804201240505	0.0466352765359587
SGL_RS03400	CDS	SGL_RS03400	pentapeptide repeat-containing protein	slr0967	slr0967	slr0967	WP_010871503.1	genome	1	327100	327552	+	6	#28E2E5	down	up	UP	night 1	2: NIGHT	NA	365.5123	426.932697349961	369.7817	370.298017579798	366.6811	345.202468672962	307.0256	337.16036949146	415.939906450797	388.480045217161	399.900471437331	403.504744080678	549.9618	611.0239	537.187750425283	691.3225	1200.56614602147	3010.98303357025	416.379816858045	-0.116390847306857	0.107697855006603	-0.0996369735393558	-0.097623977060586	-0.111784896485518	-0.198868021197181	-0.367951849518143	-0.232875834040772	0.0700643048595771	-0.028470308378108
SGL_RS03405	CDS	SGL_RS03405	DUF1622 domain-containing protein	sll0939	sll0939	sll0939	WP_010871504.1	genome	1	327604	327981	-	5	#0000FF	down	up	UP	night 2	4: non-osci	NA	6.589346	8.81532677242899	8.029038	6.71842795444533	8.263391	10.0037083400969	6.172395	13.5871939666961	9.14308897623307	6.80937395462676	8.73546718358261	9.42941908524728	11.15826	11.82851	21.5655840963004	21.67714	11.7874300727226	19.5467944139771	8.13578575900166	-0.225160848486827	0.194717917600954	0.0599310097244944	-0.197172435568765	0.101437801856318	0.37716686438003	-0.319465742153569	0.818879504016396	0.247385527852404	-0.177773966974043
SGL_RS03410	CDS	SGL_RS03410	succinyldiaminopimelate aminotransferase	sll0938	sll0938	sll0938	WP_010871505.1	genome	1	328006	329181	-	5	#0000FF	down	up	UP	night 2	4: non-osci	stable	13.51488	18.474406250219	14.73532	13.7525715082537	13.84961	12.9288998413306	18.18652	16.3254294854946	14.6942501403746	16.0506671787631	15.1041821745689	17.7899754480985	16.41858	21.624	26.9569801203755	31.77929	21.2931504670825	25.6302355326128	14.0923431896993	-0.243040101090437	0.207939195091821	-0.118310412052879	-0.217887398703237	-0.2077434521065	-0.306989286038528	0.185280705773307	0.0295321431637849	-0.122337064225714	0.00504446397661825
SGL_RS03415	CDS	SGL_RS03415	SH3 domain-containing protein	ssl1792	ssl1792	ssl1792	WP_010871506.1	genome	1	329222	329521	-	4	#777777	down	up	NA	dawn	5: dusk	NA	6.325772	10.2187267945997	6.526831	5.79199209967445	10.04002	10.7664911010293	13.3941	4.07615819000884	10.240259653381	6.67318647553422	6.45219679559791	10.8479316954627	8.435644	12.10944	18.1150906408923	8.660281	9.20834037281089	14.4646278663431	10.2510900563421	-0.387038123952731	0.304863867686699	-0.341896997728394	-0.514220047067803	0.279410556425498	0.380196552080414	0.695246057571498	-1.02106964007154	0.307900710213541	-0.309903862555297
SGL_RS03420	CDS	SGL_RS03420	UbiD family decarboxylase	sll0936	sll0936	sll0936	WP_010871507.1	genome	1	329555	331060	-	4	#777777	down	up	NA	night 1	4: non-osci	2: DOWN	33.47178	31.3305844906313	30.6189	31.5959115458796	30.96303	29.8168298881872	26.07898	31.9109595353282	31.0233629937258	28.2322250814671	28.578982759972	29.12127366549	30.62075	31.08077	40.2958523552385	29.99117	23.7871278104998	39.5608428776907	30.8576416038629	0.0468988196003721	-0.0484747704337632	-0.0816240005305979	-0.0363085663889432	-0.0654997961602486	-0.119919575632014	-0.313159010682267	-0.021994464846743	-0.0626913688866731	-0.198703617560198
SGL_RS03425	CDS	SGL_RS03425	precorrin-3B C(17)-methyltransferase	cobJ	slr0969	slr0969	WP_010871508.1	genome	1	331144	333027	+	3	#61D04F	down	up	DOWN	night 1	4: non-osci	1: UP	31.72959	29.4308387327158	29.77607	26.3917327422697	27.35604	25.1307330733206	26.76343	22.003465388742	20.1109133320116	21.3533871146151	20.5483974382099	21.6333487709031	25.91985	29.3688	28.8456857339049	34.47564	30.8395208705193	39.2180907032025	46.3402956368614	0.0532303593327092	-0.0552698625731258	-0.0384451678636436	-0.212512446444764	-0.160739115995146	-0.283145764170392	-0.19233549642097	-0.474867764166463	-0.604619917222562	-0.518133588970775
SGL_RS03430	CDS	SGL_RS03430	DUF4335 domain-containing protein	slr0971	slr0971	slr0971	WP_010871509.1	genome	1	333130	334485	+	4	#777777	down	up	NA	night 2	3: dawn	NA	109.0741	127.881527123645	124.6885	92.6561023433285	115.1756	106.7818402962	99.22262	100.370886404421	89.7721877799167	100.674283954541	101.85469433967	104.056487660333	89.72031	94.0769	154.521545043993	95.06265	65.0603551890007	122.297200448512	192.522930261685	-0.119308352203686	0.110190955675571	0.0737114898762245	-0.354659021315798	-0.0407818083086816	-0.149950603920543	-0.255875964301669	-0.239276060288852	-0.400276462318949	-0.234921710741699
SGL_RS03435	CDS	SGL_RS03435	3-deoxy-7-phosphoheptulonate synthase	ccmA	sll0934	sll0934	WP_010871510.1	genome	1	334568	335623	-	1	#FF0000	down	up	NA	noon	8: DAWN	6: UP	545.4181	601.940564271812	534.8478	484.522416030459	529.3618	513.109241912966	554.4459	561.050750869114	523.043565392273	542.738055883546	538.797249124378	564.189304697058	549.5062	554.0015	782.814365131994	599.1794	542.525845461888	903.594996318851	740.19471287508	-0.0728819654791009	0.0693764988728366	-0.101116136548119	-0.243681130874074	-0.115990452854298	-0.160978532162089	-0.0491978467176044	-0.0321132648076684	-0.133313426592496	-0.0799884715688979
SGL_RS03440	CDS	SGL_RS03440	DUF3464 domain-containing protein	sll0933	sll0933	sll0933	WP_010871511.1	genome	1	335819	336295	-	1	#FF0000	down	up	NA	dawn	8: DAWN	1: UP	387.6525	414.393542149066	373.1377	380.528556911364	381.2074	367.801437060779	466.0352	377.877809564341	406.55118906898	483.651131200743	533.505728381847	572.935835428228	486.5282	458.1316	1022.21772833826	428.6148	475.082360885739	540.671709639442	497.510974432536	-0.0489210892181851	0.0473164622239162	-0.103976927880427	-0.0756803328245639	-0.0731089330950349	-0.124757941610284	0.216753868651786	-0.085765257724237	0.0197519559923048	0.2702817149675
SGL_RS03445	CDS	SGL_RS03445	30S ribosomal protein S15	rps15	ssl1784	ssl1784	WP_010871512.1	genome	1	336313	336582	-	5	#0000FF	up	up	NA	dawn	8: DAWN	2: DOWN	1002.898	1030.26487054732	1028.701	1061.86521827365	1154.809	1326.11658683409	1430.624	1408.53910788083	1106.99103197429	1131.61707164482	1257.96751903716	1429.17195352922	1452.805	1527.135	1209.90914033614	1397.488	864.395822092893	775.356178421092	673.914253703971	-0.0195509060220979	0.0192894974529778	0.0170979227898399	0.0628748678414743	0.18392846660753	0.383481827207252	0.492918759582016	0.470473830722517	0.122917744752871	0.154660056835501
SGL_RS03450	CDS	SGL_RS03450	permease	sll0932	sll0932	sll0932	WP_010871513.1	genome	1	336747	337760	-	1	#FF0000	down	up	NA	night 1	3: dawn	NA	52.40285	53.4991227862371	53.77877	50.4855023708537	55.44784	41.4095811578049	53.56105	49.2033296308759	47.3384784272422	53.3065191832615	56.4819872639358	59.0691124302106	54.07464	52.77554	105.701137040052	58.53672	39.3714114050322	60.8379518446862	58.972411566728	-0.0150122827734659	0.0148576765488091	0.0223791994245327	-0.0687884026310615	0.0664737009370476	-0.354692949125619	0.0165266836469836	-0.105901612334533	-0.161644224471489	0.00965442026104906
SGL_RS03455	CDS	SGL_RS03455	hypothetical protein	sll0931	sll0931	sll0931	WP_010871514.1	genome	1	337861	338331	-	4	#777777	up	up	NA	night 1	10: late night	stable	78.31669	70.7472084921052	76.70066	77.4725057918238	76.26531	77.1066086309537	99.34804	66.4647450090613	70.6599657611218	73.4718438161639	78.0839102651977	80.9399817131888	68.65528	70.90044	109.613605788839	90.37922	61.1114431974094	125.248886499751	72.9111500822633	0.071460800547433	-0.0751857672584443	0.0413800008116507	0.0558254121607426	0.0331679915408642	0.048995524341449	0.41463251418139	-0.16526969850912	-0.0769659410293696	-0.0206675108885194
SGL_RS03460	CDS	SGL_RS03460	hypothetical protein	sll0930	sll0930	sll0930	WP_010871515.1	genome	1	338503	339096	-	2	#EEC21F	down	down	NA	night 2	5: dusk	NA	128.1927	115.560920053115	120.153	112.284539927644	120.5704	107.691435994528	128.0928	113.844216114893	107.315852428109	102.553298649985	107.536613259965	115.966946576075	84.73515	81.62345	114.871225725075	78.05693	63.0091716614626	96.3518754951599	101.532962679258	0.0728904643875243	-0.0767700496256348	-0.0205509745223283	-0.118264343197536	-0.0155478754171845	-0.1785201186784	0.0717657402663047	-0.0983626480501079	-0.183560441765439	-0.249049747712964
SGL_RS03465	CDS	SGL_RS03465	allophycocyanin subunit alpha-B	apcD	sll0928	sll0928	WP_010871516.1	genome	1	339140	339625	-	2	#EEC21F	down	down	DOWN	noon	6: NOON	7: DOWN	2497.362	2417.82864791172	2355.501	2274.44324142012	2316.274	2261.41700316861	2225.148	2165.64774946951	1816.0131252588	1743.81621891532	1662.01467203964	1505.38170294767	1510.47	1463.943	1014.46992512267	1063.002	1121.97998289984	1311.56577333291	1873.03867696127	0.023157583160833	-0.02353537210062	-0.061213431686637	-0.111733943451716	-0.0854414514025107	-0.120020327942474	-0.143346079748778	-0.182448773770545	-0.436472746407729	-0.494999373918385
SGL_RS03470	CDS	SGL_RS03470	methionine adenosyltransferase	sll0927	sll0927	sll0927	WP_010871517.1	genome	1	339737	340999	-	2	#EEC21F	down	down	DOWN	dusk	8: DAWN	1: UP	252.8055	251.906442824635	244.4073	233.56343073235	254.114	239.955340163719	231.2229	224.430752599536	168.441325652408	175.415511470892	184.631815528637	200.553606562989	171.8001	162.4032	195.780670821995	143.204	110.279947917427	179.310498875961	257.562357710152	0.00256762588626928	-0.00257220374817897	-0.0461728485673484	-0.111645817388917	0.01001563549626	-0.0726943047006984	-0.12617593757583	-0.169189850412075	-0.583214090196901	-0.524683898389162
SGL_RS03475	CDS	SGL_RS03475	tRNA dihydrouridine(20/20a) synthase DusA	sll0926	sll0926	sll0926	WP_010871518.1	genome	1	341135	342139	-	4	#777777	up	up	NA	dusk	1: DUSK	NA	20.77119	25.4639266004301	24.0616	24.0723437437675	22.97716	21.6348856489558	17.92758	20.076600040342	14.2650383231179	16.694823307662	22.0926843747426	15.0344469126882	17.1604	17.93476	25.2349521365664	25.05615	13.3891131082758	30.2245955416124	15.3001344124509	-0.154405155146491	0.139465876552907	0.0577435521616046	0.0583875860763766	-0.008788536531746	-0.0956295315574371	-0.366808271493901	-0.203474056511026	-0.696505404247935	-0.469588202494694
SGL_RS03480	CDS	SGL_RS03480	Uma2 family endonuclease	sll0925	sll0925	sll0925	WP_010871519.1	genome	1	342151	342759	-	2	#EEC21F	down	down	NA	night 2	9: dusk	NA	42.2627	54.9346846314954	48.71009	45.8706460337992	41.21519	38.9368475478771	30.01061	30.7217834025297	20.8084093941856	20.0367785331546	25.427376534376	20.2301329999833	22.62433	29.59677	19.3346616035796	17.72092	10.5355237063783	41.982277657606	53.3034239382867	-0.201532556184817	0.176799830331792	0.00330315420703658	-0.0833462683766746	-0.237741348960376	-0.319781411026635	-0.695444850930716	-0.661655527514916	-1.22375080567666	-1.27826692058272
SGL_RS03485	CDS	SGL_RS03485	translation initiation factor IF-3	infC	slr0974	slr0974	WP_010871520.1	genome	1	343026	343559	+	5	#0000FF	up	up	mixed	noon	3: dawn	1: UP	236.7722	263.580251467935	262.7233	258.061532185149	252.5673	243.713939420394	249.5312	198.311965873464	200.394594340509	211.371128599051	231.349422446257	229.843817624572	260.1254	281.2802	320.010652395288	434.1368	417.529315200668	715.324824790151	327.305403484331	-0.0794449960206241	0.0752975850673634	0.0705994570680515	0.0447704062384381	0.013723168254702	-0.0377559270390015	-0.00372448315375896	-0.335172966152952	-0.320101104347501	-0.243166365625879
SGL_RS03490	CDS	SGL_RS03490	hypothetical protein	slr0975	slr0975	slr0975	WP_010871521.1	genome	1	343863	344720	+	3	#61D04F	down	down	UP	dusk	3: dawn	NA	280.6232	279.46928402987	276.8198	248.473033861774	237.5436	232.022198638077	216.487	196.824281832245	200.806956489669	237.994762414158	225.20316664191	219.270547424105	252.0206	270.6547	267.433350564844	240.6151	301.405411255326	621.806767756517	404.428203271771	0.00296921735087632	-0.002975340915973	-0.0167179308156655	-0.172575780353802	-0.237472731087699	-0.271402227390042	-0.371384674649533	-0.508756854497995	-0.479855819694433	-0.234735244380938
SGL_RS03495	CDS	SGL_RS03495	hypothetical protein	sll0924	sll0924	sll0924	WP_010871522.1	genome	1	344744	345298	-	4	#777777	down	down	mixed	dusk	4: non-osci	NA	52.14488	41.5473498346826	47.62823	34.679703216346	32.36123	37.7572397214738	43.90742	34.8125942714268	36.9018365887605	33.4947583714073	37.3386269252407	29.5979603531287	35.12741	34.74226	28.287829229021	33.84892	35.0029328905453	26.414587045915	32.0154163921795	0.154596198390899	-0.173172950728664	0.0238875290536754	-0.433837853761653	-0.533662962604556	-0.311176107031555	-0.0934646418139599	-0.428320076776876	-0.344236785615319	-0.483994061579517
SGL_RS03505	CDS	SGL_RS03505	multidrug MFS transporter	sll0923	sll0923	sll0923	WP_010871523.1	genome	1	345536	347806	-	2	#EEC21F	down	down	NA	night 1	3: dawn	stable	227.9722	255.600225090354	228.8702	210.938925772109	217.8064	201.093368923113	184.5848	173.97710847977	138.825184534773	125.429207956824	121.633611206158	122.011083043891	125.963	118.2519	129.887300426771	131.3871	97.1570748842194	118.778407271195	203.201190680904	-0.0848740735463741	0.0801571271142669	-0.0792023503643242	-0.19690663115293	-0.150685632983417	-0.265866470264805	-0.389448223356366	-0.47483448769518	-0.800462666010286	-0.946858640546457
SGL_RS03510	CDS	SGL_RS03510	hypothetical protein	sll0922	sll0922	sll0922	WP_010871524.1	genome	1	348384	348734	-	5	#0000FF	up	up	NA	night 2	7: night	NA	0	0	0	0.380801584462488	1.271291	0	0	0	0.729363223175288	1.08639584461282	1.29757602726957	0.88302252303319	0.5340705	2.388449	1.72033149486157	5.693808	4.56989596665553	3.67546561630339	3.89405130345379	NaN	NaN	NaN	Inf	Inf	NaN	NaN	NaN	Inf	Inf
SGL_RS03515	CDS	SGL_RS03515	hypothetical protein	slr0976	slr0976	slr0976	WP_010871525.1	genome	1	348701	349429	+	2	#EEC21F	down	down	DOWN	night 1	8: DAWN	NA	251.5341	235.493292385836	213.5321	220.935437800181	203.3712	187.060083266904	141.8889	137.0461416147	113.253900487496	118.608272257683	124.17081705399	106.714907135456	102.858	116.7244	112.649854922787	140.9112	117.472654961785	129.024931028886	256.160069309143	0.0467510791345078	-0.048316949799667	-0.189549952981733	-0.140378073635536	-0.259887528252322	-0.380501182715003	-0.779241186119356	-0.829341206357194	-1.10444217974096	-1.03779828434949
SGL_RS03520	CDS	SGL_RS03520	phosphate ABC transporter permease	slr0977	slr0977	slr0977	WP_010871526.1	genome	1	349468	350298	+	2	#EEC21F	down	down	NA	dusk	8: DAWN	NA	120.1783	101.36925654037	99.43403	104.226905875841	100.5479	86.9320449030892	65.82403	52.6810336470456	49.4452970628056	40.0368244793097	42.2016694211968	35.89869092963	35.86756	35.98195	43.234973651548	42.0869	33.8865209946226	56.1705716733783	125.00326422495	0.117560003919412	-0.127996239952488	-0.155804830381284	-0.0878886620835422	-0.139733464899694	-0.349656428701888	-0.750930153740428	-1.07226085745392	-1.16371120314457	-1.46821695888367
SGL_RS03525	CDS	SGL_RS03525	hypothetical protein	slr0978	slr0978	slr0978	WP_010871527.1	genome	1	350509	350916	+	2	#EEC21F	down	down	NA	dusk	9: dusk	NA	218.902	272.129137464883	203.9635	225.062136452282	193.8555	167.598893036108	162.3431	145.063276762079	134.591648017784	134.585273456152	133.397494303452	141.10667454007	122.9049	133.2175	136.159178019779	131.7656	218.414145465154	350.405035156443	264.652324983995	-0.165529376426872	0.148476925185524	-0.267503512359755	-0.125491148200503	-0.340832844895999	-0.550801891902906	-0.596768444530604	-0.759132169494022	-0.867225624817771	-0.867293955701456
SGL_RS03530	CDS	SGL_RS03530	DUF29 domain-containing protein	slr0980	slr0980	slr0980	WP_010871528.1	genome	1	351036	351467	+	2	#EEC21F	up	down	NA	noon	3: dawn	NA	181.7561	148.714562650877	176.0885	185.021969850712	160.1032	144.063820626916	102.016	78.9755649314212	76.4463828290598	80.5460669169971	75.1174872036522	69.2344846965711	56.4112	62.09968	41.9330801872507	71.70639	69.9289289064268	127.054163690851	149.099573736149	0.137481580940357	-0.151976274908786	0.0917784896493	0.163174386220782	-0.0455200595239204	-0.197814132241641	-0.695726763414649	-1.06504394589815	-1.11200205785279	-1.03663615433511
SGL_RS03535	CDS	SGL_RS03535	Uma2 family endonuclease	slr0981	slr0981	slr0981	WP_010871529.1	genome	1	351538	352101	+	2	#EEC21F	up	down	NA	night 2	9: dusk	NA	256.7742	237.271084684969	253.9562	287.703699222781	230.2321	221.5315890793	160.6464	123.368830325268	91.4633120636649	101.585234847925	100.134218104398	101.527628203482	109.1848	93.645	73.3382806679151	98.86328	87.5329541272689	170.306644947311	265.668025396336	0.0558569647766119	-0.0581069911964129	0.0399364091076266	0.219940484269919	-0.101554292184167	-0.157130853610559	-0.620754635594968	-1.00166534942918	-1.43337821875651	-1.28195256139973
SGL_RS03540	CDS	SGL_RS03540	ABC transporter ATP-binding protein	slr0982	slr0982	slr0982	WP_010871530.1	genome	1	352263	353555	+	2	#EEC21F	down	down	DOWN	dusk	3: dawn	NA	101.8215	98.857651528509	86.84774	89.5210629719449	89.90033	69.0308099002103	60.39925	49.0841322648396	37.9653864759438	34.5787698268208	28.8398314529591	33.9484769941423	32.43921	34.14762	35.0253105972396	46.83322	40.8348302588912	56.8262955933024	99.4982058832894	0.021151480654898	-0.0214662043119273	-0.208330531585601	-0.164591671441912	-0.158492426904192	-0.5395784276769	-0.732288203220679	-1.03156212756077	-1.40213414396442	-1.53693229377842
SGL_RS03545	CDS	SGL_RS03545	glucose-1-phosphate cytidylyltransferase	rfbF	slr0983	slr0983	WP_010871531.1	genome	1	353552	354322	+	2	#EEC21F	down	down	NA	noon	3: dawn	stable	146.4527	126.718435805136	133.8381	130.194135494029	120.0925	114.132775551387	75.06545	73.4342895709763	50.3877886640912	43.6471155431458	43.9351921879235	48.7925777112022	44.55489	50.01803	66.179211377233	64.28464	60.506667317265	61.0742253479518	132.293574657074	0.100629739371287	-0.108178619385657	-0.0293161818320737	-0.0691405868437802	-0.185658996729365	-0.259091901203521	-0.863584108024698	-0.895279270847827	-1.43865900340108	-1.64584683121203
SGL_RS03550	CDS	SGL_RS03550	CDP-glucose 4,6-dehydratase	rfbG	slr0984	slr0984	WP_010871532.1	genome	1	354323	355405	+	2	#EEC21F	down	down	DOWN	noon	3: dawn	NA	114.5561	121.103542886741	117.8807	108.484147786359	94.97177	79.2156530573669	66.18654	54.7627900873764	38.7673726489956	34.065732304864	41.844131084373	42.7850095890168	35.65698	38.44676	40.7018041485115	44.84228	47.4775479859877	54.6877073632047	83.611537855668	-0.0406504329854395	0.0395363559541639	0.000622816852022679	-0.119220471080257	-0.311134069144293	-0.572847274835529	-0.832094956912448	-1.10543685889918	-1.60378984690429	-1.79031159020441
SGL_RS03555	CDS	SGL_RS03555	dTDP-4-keto-6-deoxy-D-glucose epimerase	rfbC	slr0985	slr0985	WP_010871533.1	genome	1	355424	355993	+	2	#EEC21F	nc	down	NA	dusk	3: dawn	NA	101.8574	111.423874545235	112.1584	99.6597830915644	98.24737	80.2303990262836	50.36999	50.2011061295825	40.3097940303047	28.264875046749	32.0612255632652	39.8301251475011	36.50513	30.51873	34.9589468508448	35.23718	41.3515454772238	43.9288484987801	93.3688465658059	-0.0662065101964638	0.0633010819000796	0.0727803668351836	-0.0976739678233828	-0.11826661369075	-0.410536429311659	-1.08212095726159	-1.08696624901505	-1.40355499032411	-1.91567508269142
SGL_RS03560	CDS	SGL_RS03560	class I SAM-dependent methyltransferase	slr1610	slr1610	slr1610	WP_010871534.1	genome	1	355909	357210	+	2	#EEC21F	down	down	DOWN	night 2	10: late night	stable	93.51102	77.9559252062478	81.28461	78.1231121561902	82.16743	71.4881939747447	45.14808	42.1703923344232	38.3911424217098	28.8483154636876	26.4541817656325	25.9474337240605	25.91596	26.23855	33.3918721491102	28.78062	22.8942311186654	30.3110429507064	75.9121300255236	0.125277811986097	-0.137199898218739	-0.0768763545467258	-0.134109158041065	-0.0612919369889294	-0.262153574899542	-0.925193944505942	-1.02362813655347	-1.15908508870135	-1.57137150221339
SGL_RS03565	CDS	SGL_RS03565	DUF29 domain-containing protein	slr1611	slr1611	slr1611	WP_010871535.1	genome	1	357245	357697	+	3	#61D04F	up	down	NA	dusk	8: DAWN	NA	271.516	235.092505294706	233.4099	280.010214090222	245.7675	248.337090813597	171.1102	186.801421687822	121.504184628969	129.423200329661	149.805582009207	139.404987887136	158.2847	144.6594	115.30208538905	163.2351	115.866534492322	416.307886326824	324.73099847353	0.100165918008765	-0.107642751343211	-0.11800554446491	0.144608155911345	-0.0435771501594476	-0.0285715444094455	-0.565945535755892	-0.439365863223054	-1.05986529681902	-0.968775041008324
SGL_RS03570	CDS	SGL_RS03570	hypothetical protein	slr1612	slr1612	slr1612	WP_010871536.1	genome	1	357748	358608	+	2	#EEC21F	down	down	NA	dusk	8: DAWN	stable	306.2324	295.214543210144	270.6247	296.042051302041	261.2038	228.377341617821	173.2787	157.36527088954	144.654074371948	141.944998533846	130.128338734748	131.481899842966	126.17	136.1541	159.550256322222	152.7329	152.66159435648	276.515628295286	359.363609989073	0.0261894556149527	-0.0266736804080876	-0.152143954770978	-0.0226353572466703	-0.203261589913248	-0.397017954025957	-0.795343150841881	-0.934320289260244	-1.05583051607702	-1.08310545906584
SGL_RS03575	CDS	SGL_RS03575	Uma2 family endonuclease	slr1613	slr1613	slr1613	WP_010871537.1	genome	1	358760	359350	+	2	#EEC21F	down	down	NA	night 1	9: dusk	NA	247.6524	235.903514172396	224.7947	250.134449911751	247.4613	229.53940418438	139.9285	129.526651113986	104.61178960624	99.8477744345101	93.247633594189	90.858311154891	96.42549	103.0792	128.225824897461	177.5341	98.9138903645643	178.600152005882	278.970724883534	0.0346338822296903	-0.0354858099090327	-0.105074698531201	0.0490210472401555	0.0335202025395316	-0.0749408829264893	-0.788992885981036	-0.90043374581195	-1.2086372694575	-1.27588054390545
SGL_RS18665	CDS	SGL_RS18665	transcriptional regulator	SGL_RS18665				genome	1	359406	359663	+	2	#EEC21F	up	down	NA	NA	NA	NA	199.5193	152.919268513726	171.1396	225.877330541866	192.8445	169.466890557891	130.6251	102.37792663278	75.4127648892402	62.8151550853166	67.9643164515786	81.3895207494575	83.5572	72.02841	72.553980603057	113.0949	89.1129713497828	216.378468396584	154.958338060985	0.179156496921798	-0.204601607570385	-0.0421981880413195	0.358167674739017	0.130066188561706	-0.0563683761292229	-0.431939670120476	-0.783467117624455	-1.22449116189304	-1.48818723402537
SGL_RS03580	CDS	SGL_RS03580	DUF2442 domain-containing protein	slr1614	slr1614	slr1614	WP_010871538.1	genome	1	359668	359973	+	2	#EEC21F	up	down	NA	noon	9: dusk	NA	166.2841	128.06077057171	154.5323	146.328608853012	136.346	102.464453807022	88.10792	59.1442560903243	53.9621525852187	53.5848773945792	59.1637422433719	72.6740522081654	66.77452	68.03568	48.3463748041243	54.2084	57.6613344028006	140.276995206189	141.817912544166	0.176142738853052	-0.200678890473532	0.0704009319689892	-0.00829562680334624	-0.11023511026478	-0.522383978933607	-0.74016387300846	-1.31519751626954	-1.44748768202394	-1.45760967757154
SGL_RS03585	CDS	SGL_RS03585	glutamine--scyllo-inositol aminotransferase	rfbE	slr1615	slr1615	WP_010871539.1	genome	1	360030	361166	+	2	#EEC21F	down	down	NA	dawn	10: late night	NA	138.0633	121.623598134647	123.8204	119.966063278217	114.1067	98.4566822482952	76.83736	67.3802930353704	48.9722179993486	42.9284015011122	39.4061685405522	44.9782316811497	39.4867	50.44575	66.9159021035599	86.47977	79.1984675012801	147.348790608793	132.984677511914	0.088556645006254	-0.0943500519910766	-0.0685242032069364	-0.114146882918592	-0.186389723414367	-0.399212198037305	-0.756893371774913	-0.946374620379456	-1.40673778451393	-1.59676887007647
SGL_RS03590	CDS	SGL_RS03590	carbamoyl phosphate synthase large subunit	slr1616	slr1616	slr1616	WP_010871540.1	genome	1	361163	362188	+	3	#61D04F	up	down	NA	night 2	9: dusk	5: DOWN	173.1726	146.798388989291	143.5617	181.667408524427	145.4248	114.905533680576	86.60304	75.6830541127372	74.4814207245185	67.1778588389201	72.5234022346618	83.3381552906094	75.32151	87.77028	95.7839831645621	110.8345	163.113216564222	220.844484256162	127.888842808166	0.114269574348931	-0.124104969615904	-0.156270193121331	0.183358515271282	-0.137667785248634	-0.477492827587703	-0.88545153186858	-1.07989889184751	-1.10298860779094	-1.25188338693108
SGL_RS03595	CDS	SGL_RS03595	NAD(P)-dependent oxidoreductase	slr1617	slr1617	slr1617	WP_010871541.1	genome	1	362185	363420	+	3	#61D04F	up	down	NA	noon	8: DAWN	2: DOWN	154.3538	120.293264450991	142.8536	166.968554927135	141.1145	127.378832970678	95.27511	85.7279386321034	61.3089979247732	70.8813958739708	67.8014968812117	80.6510871833843	89.59649	103.8889	76.8230313721768	161.3697	185.39968108897	167.903168522002	129.24446066181	0.168662128983435	-0.191023007444858	0.0569585217714307	0.281997554740508	0.0392873656493958	-0.108453312435909	-0.527407597961203	-0.679741513117413	-1.16340814219734	-0.954099951363698
SGL_RS03600	CDS	SGL_RS03600	class I SAM-dependent methyltransferase	slr1618	slr1618	slr1618	WP_010871542.1	genome	1	363433	364218	+	3	#61D04F	up	down	NA	night 2	8: DAWN	2: DOWN	208.0926	158.554755276314	196.6768	240.624451586593	184.2232	168.683713675594	129.7852	91.1690343261519	75.0756949778731	80.0491289322535	76.1979235402897	85.1746000079954	94.68337	107.5486	93.3411158977275	129.1668	174.711308969485	169.057389855237	161.722031423209	0.18283252929738	-0.209411986368206	0.101433654433973	0.392390119737467	0.0070616246282706	-0.120072443980606	-0.498267257275439	-1.00777733330954	-1.28797530285116	-1.19543552386113
SGL_RS03605	CDS	SGL_RS03605	cephalosporin hydroxylase	slr1619	slr1619	slr1619	WP_010871543.1	genome	1	364247	364996	+	3	#61D04F	up	down	DOWN	noon	8: DAWN	stable	308.3814	264.798311720931	273.8658	354.469916500076	279.7819	243.060101539334	187.6902	141.198119701906	110.082791273846	106.008333725629	137.090204857057	153.007493723622	149.4671	190.7702	140.492591859365	189.9932	313.677659151235	277.720855033787	228.713209257055	0.105728206993593	-0.114093620885667	-0.065518429407886	0.306675647759972	-0.0346849119523268	-0.237674451295059	-0.610634221157297	-1.02126666809706	-1.38039858806187	-1.43480985975427
SGL_RS03610	CDS	SGL_RS03610	hypothetical protein	SGL_RS03610			WP_020861423.1	genome	1	365077	365283	+	3	#61D04F	up	down	NA	NA	NA	NA	321.4455	238.565738966552	270.2959	366.438742092001	292.0929	259.552737041427	160.3034	145.619274469156	132.331857839586	125.035895659596	149.616157579082	143.740709836359	136.5189	204.8615	139.29075331765	215.7829	283.267319556314	344.760127562466	258.340675332937	0.199118373042355	-0.23106891236821	-0.0509161527377179	0.388116260665655	0.0609715093537399	-0.109428079817227	-0.804650756104981	-0.943254454884724	-1.08129536041019	-1.16311345383342
SGL_RS03615	CDS	SGL_RS03615	type II toxin-antitoxin system PemK/MazF family toxin	slr1062	slr1062	slr1062	WP_010871544.1	genome	1	365274	365621	+	3	#61D04F	up	down	NA	dawn	5: dusk	NA	164.2792	148.799676150749	174.5646	217.967872451276	158.999	126.771131551228	103.9197	74.6710013255929	50.3920823460202	60.951723760524	66.746863402737	71.6961002861043	67.19966	89.33521	62.8996202808761	115.7193	148.521618916305	157.216889553799	133.048151593329	0.0696236556684392	-0.0731547846500898	0.157234852928542	0.477589332281893	0.0224915207252773	-0.30429992028019	-0.591057000133705	-1.06790618862133	-1.63525719223457	-1.36078724416778
SGL_RS03620	CDS	SGL_RS03620	hypothetical protein	slr1063	slr1063	slr1063	WP_010871545.1	genome	1	365716	367785	+	3	#61D04F	up	down	mixed	noon	5: dusk	stable	78.90026	52.799974616079	72.17351	107.768504061947	75.125	68.0850214907789	46.08722	27.7060607407847	21.0865250108873	22.4281698660122	21.7273464131387	26.8390856647577	26.8057	26.72986	28.1498590474413	43.06004	64.7898656431996	65.3826108803756	55.8775198723317	0.26084404380017	-0.318648774559725	0.13228340821274	0.710677688458848	0.190107075264948	0.0481514338193788	-0.514819264215937	-1.24898440813838	-1.64286464717829	-1.55387410894657
SGL_RS03625	CDS	SGL_RS03625	glycosyltransferase family 1 protein	slr1064	slr1064	slr1064	WP_010871546.1	genome	1	367807	368910	+	2	#EEC21F	up	down	NA	noon	1: DUSK	2: DOWN	98.84019	76.7853289386271	100.9176	107.752361386084	109.3327	94.3352414870141	61.7575	52.8349852346254	35.4791604838609	29.8773618081631	36.0976483129679	34.7420172700185	36.84651	43.28415	34.1845762396065	62.45395	50.1260463842528	43.024194226417	73.8189908948547	0.170667200849427	-0.193599895718776	0.200675313763064	0.29521699801205	0.316222468805073	0.103366246337202	-0.507816230930114	-0.732937041586211	-1.30745871044777	-1.55537782033015
SGL_RS03630	CDS	SGL_RS03630	glycosyltransferase	slr1065	slr1065	slr1065	WP_010871547.1	genome	1	369149	370219	+	3	#61D04F	up	down	mixed	dusk	5: dusk	stable	157.2583	131.296514045825	129.8967	168.231099986235	136.4501	124.752127535326	81.81449	62.3412429060175	48.5241062006618	51.6266260612225	50.605465063513	58.5299235802945	58.81059	69.40553	59.1996426172951	91.24925	101.593779662077	94.503549463654	114.379576258906	0.124290763583896	-0.13601678728324	-0.151480620251701	0.22159903346549	-0.0804719482021637	-0.209780980481948	-0.818417116390503	-1.21058657654653	-1.57207185582991	-1.4826581778266
SGL_RS03635	CDS	SGL_RS03635	hypothetical protein	slr1066	slr1066	slr1066	WP_010871548.1	genome	1	370285	371490	+	2	#EEC21F	up	down	mixed	noon	9: dusk	2: DOWN	135.7209	108.75218652267	129.4407	158.099439919357	124.7834	106.965957880933	70.61404	48.1635607028408	43.941412691747	42.1322955633705	38.8038174274326	43.6577208426139	55.37494	50.22428	51.3210832142471	81.86336	119.925665423464	107.118378343263	109.367627466779	0.150967251118189	-0.168631243522678	0.0826156638709552	0.371156605881226	0.0297503735452649	-0.192523921717101	-0.791648686643594	-1.34366169223219	-1.47602249349988	-1.53667722306648
SGL_RS03640	CDS	SGL_RS03640	UDP-glucose 4-epimerase GalE	slr1067	slr1067	slr1067	WP_010871549.1	genome	1	371487	372509	+	2	#EEC21F	up	down	NA	noon	1: DUSK	stable	102.2605	94.3307178285117	91.92113	114.912182532454	100.9782	80.5888916188193	59.29844	44.706251116226	34.7848507287381	33.6408367220759	35.5054472623035	36.6218054374824	37.24437	45.96014	31.5789295955601	50.40272	68.1195929575075	46.4881239581684	75.9896705056313	0.0570501104854236	-0.0593993233575114	-0.0967304362199556	0.225332880192667	0.0388449910948902	-0.286545978352366	-0.729132818158086	-1.13665039714167	-1.4986678398545	-1.54691338051729
SGL_RS03645	CDS	SGL_RS03645	hypothetical protein	slr1068	slr1068	slr1068	WP_010871550.1	genome	1	372811	373167	+	3	#61D04F	up	down	NA	noon	1: DUSK	NA	158.8088	100.059144353406	149.7332	146.765410670484	124.3675	127.326611299321	79.51497	43.5018563135397	46.9703786622169	34.180386909499	35.7215047507151	29.7352269363424	43.8454	30.91938	40.5940406518595	79.49321	82.1237186948979	42.050246806539	54.5576221485994	0.295074530892395	-0.371363306787691	0.210177815127923	0.181295670031165	-0.0576068008621144	-0.023682352767346	-0.702917925075543	-1.57306745706189	-1.46239319784531	-1.92097569420921
SGL_RS03650	CDS	SGL_RS03650	hypothetical protein	slr1069	slr1069	slr1069	WP_071822644.1	genome	1	373210	373644	+	3	#61D04F	up	down	NA	dusk	1: DUSK	NA	41.99004	21.7550105672137	41.18655	40.8665755573847	36.92881	25.3542263102455	19.66653	16.0235184021037	11.4761530598236	7.88948154742962	11.5171058420409	10.6876174339534	13.35913	11.56339	8.32877730615738	15.62067	16.388592432144	18.8727670203917	14.5321966315961	0.397733833061925	-0.550965611783864	0.369859954181736	0.358608027374065	0.212433444219272	-0.330087078510939	-0.69657090122227	-0.992122363712394	-1.47367421456359	-2.01431092680997
SGL_RS03655	CDS	SGL_RS03655	glycosyltransferase family 2 protein	slr1070	slr1070	slr1070	WP_010871552.1	genome	1	373654	374511	+	2	#EEC21F	up	down	NA	noon	1: DUSK	NA	79.62511	53.5947209506976	68.69147	81.0068825129293	76.84087	65.3738842225212	40.94068	29.7873098500646	24.1684449861266	20.1106685326622	15.9247966983083	19.8680067682468	20.86516	15.95918	16.8905274040954	27.95142	22.3301734734304	27.8849374856736	57.3487555599558	0.257486509209997	-0.313646048159282	0.0443940073319109	0.282307536365063	0.206136902227507	-0.027022533025773	-0.702201886350916	-1.16103911433252	-1.46261229907748	-1.72777590970535
SGL_RS03660	CDS	SGL_RS03660	SAM-dependent methyltransferase	slr1071	slr1071	slr1071	WP_010871553.1	genome	1	374646	375452	+	2	#EEC21F	up	down	NA	noon	6: NOON	NA	171.372	127.672148249969	154.1933	188.649671190426	167.4028	132.470109929248	101.6724	66.0670992878756	63.287850088275	54.3399854619533	54.4620153750447	54.0572273370997	60.39563	68.56359	69.2129650674324	98.8119	105.235020689397	75.571249778945	184.401062351796	0.196772923764295	-0.22791465232363	0.0443815917342509	0.33535109862105	0.162965171822561	-0.174691614996982	-0.556430388763311	-1.17835457806015	-1.24035802216343	-1.46027240226785
SGL_RS03665	CDS	SGL_RS03665	GDP-mannose 4,6 dehydratase	slr1072	slr1072	slr1072	WP_010871554.1	genome	1	375470	376432	+	2	#EEC21F	up	down	NA	night 1	1: DUSK	NA	178.0971	159.30860816178	162.3575	187.098139237027	164.8431	140.54275291823	102.431	75.9359064680774	54.6306687115733	63.1581808543367	55.6896589834454	61.1513728567845	58.69036	71.24053	53.9251573249131	65.99495	87.2622346654675	66.9827845961833	120.642804401395	0.0781796438076317	-0.0826601567741246	-0.0553103505256308	0.149310829436923	-0.0333908810911104	-0.26347531793525	-0.719831978433283	-1.15163024729684	-1.62670139336196	-1.41744285810522
SGL_RS03670	CDS	SGL_RS03670	hypothetical protein	slr1073	slr1073	slr1073	WP_010871555.1	genome	1	376485	377639	+	3	#61D04F	up	down	mixed	noon	1: DUSK	5: DOWN	113.8331	106.226290394455	107.0994	132.099080555013	123.0011	105.618697940727	66.77409	58.4425797632436	37.9022597560207	31.9421541871582	36.9189870122447	45.0487701515351	43.74038	49.5991	31.8909243605896	79.24893	63.8064305681994	42.1906133974415	66.5655198463772	0.0490271847223109	-0.0507520668213642	-0.0389425381205078	0.263727489214859	0.160778281796717	-0.0590276746639683	-0.72053262086027	-0.912801167981689	-1.53753716542266	-1.7843594189906
SGL_RS03675	CDS	SGL_RS03675	hypothetical protein	slr1074	slr1074	slr1074	WP_010871556.1	genome	1	377620	378951	+	2	#EEC21F	up	down	NA	noon	1: DUSK	NA	67.71889	60.5898851755788	72.8756	89.5591293998518	73.32364	70.1146736995726	36.29758	32.2236829885834	21.2377757450939	21.25628896647	19.4472015235629	25.1012576501082	20.68802	18.88166	16.0932361799719	22.05581	19.2007678508916	13.6915609521326	42.7128752347587	0.0780103896342001	-0.0824709646561478	0.183887920211313	0.481292567727407	0.19273047109843	0.128168468964174	-0.821674570814104	-0.993426540634505	-1.59491525709634	-1.59365819051345
SGL_RS18670	CDS	SGL_RS18670	IS630 family transposase	slr1075		slr1075	WP_010871248.1	genome	1	379065	379913	+	3	#61D04F	down	down	NA	night 1	5: dusk	NA	20.81581	17.112324790465	14.41438	23.1427789794005	18.13274	15.1248646855793	12.67195	8.49799763994776	11.3077072144225	8.53377371934378	6.57155774234666	9.12664621862926	9.935977	14.64719	12.4465679707741	16.71324	16.4790771518444	23.7600610544457	11.4705954694052	0.134411273482209	-0.14823265518693	-0.395759641192477	0.287293688033929	-0.0646714811394533	-0.326346189900142	-0.581629877224305	-1.15807357719061	-0.745961991605273	-1.15201266348401
SGL_RS03685	CDS	SGL_RS03685	glycosyltransferase family 4 protein	slr1076	slr1076	slr1076	WP_010871557.1	genome	1	380030	381175	+	2	#EEC21F	up	down	NA	noon	1: DUSK	5: DOWN	165.5961	151.082700958172	169.4926	164.569086843348	160.4223	143.259912236911	93.99168	83.3371609004425	51.1566199961662	50.6603161755216	56.3350105190024	52.6710221314228	56.76107	53.64632	47.4217032484092	77.95299	49.61088631864	37.456161023642	127.318657767832	0.0646484018954457	-0.0676818133440496	0.0982019930423917	0.0556730669667566	0.0188544080092715	-0.144385330680781	-0.752415331635548	-0.925988437238542	-1.63002744283228	-1.64409230784934
SGL_RS03690	CDS	SGL_RS03690	hypothetical protein	slr1077	slr1077	slr1077	WP_010871558.1	genome	1	381177	382337	+	2	#EEC21F	up	down	NA	dusk	1: DUSK	NA	168.9733	147.867881265525	172.1093	157.837828834301	194.8623	169.161544809138	104.5001	91.3185827063996	55.8980581854456	52.3049069141787	52.1746267709088	60.1995471225999	51.02237	52.35148	50.9698214989218	78.83937	40.3733186304787	24.7491712218315	106.690213764686	0.0930354386253489	-0.0994511458899667	0.119565194998978	-0.00531684506393279	0.298695138319174	0.0946417793195583	-0.600255538257131	-0.794779487371337	-1.50288978913854	-1.59874165871202
SGL_RS03695	CDS	SGL_RS03695	type II toxin-antitoxin system HicB family antitoxin	ssr1765	ssr1765	ssr1765	WP_010871559.1	genome	1	382392	382646	+	3	#61D04F	up	down	NA	noon	8: DAWN	NA	269.7756	234.168266188269	233.8141	307.159038046084	272.3273	288.548140268618	162.9149	169.040677879778	127.250285398632	100.938955092114	121.676375557123	114.100794163761	118.1725	124.656	94.1274317614992	163.4089	133.31999439193	229.96228722326	323.612842955113	0.0984968265611053	-0.105717463100865	-0.107901109058192	0.2857227924252	0.112078573215792	0.195548990383835	-0.629144485248897	-0.575892584460906	-0.985594150292422	-1.31977998507138
SGL_RS03700	CDS	SGL_RS03700	type II toxin-antitoxin system HicA family toxin	ssr1766	ssr1766	ssr1766	WP_010871560.1	genome	1	382643	382873	+	2	#EEC21F	up	down	NA	night 1	9: dusk	NA	188.4382	160.40689152449	201.7384	188.63031213725	194.8604	166.76636516957	125.4118	79.1409934293924	70.6511420890737	87.0774487531058	83.0553980182008	64.2355881162992	88.65744	77.12055	85.6088338368287	83.48823	66.931171122023	119.311602267133	205.613494636587	0.111504922132996	-0.12085040883445	0.209899186487798	0.11297499583454	0.159854398285664	-0.0647581907730809	-0.475913436389141	-1.14008945394844	-1.3038017468364	-1.00221548981452
SGL_RS03705	CDS	SGL_RS03705	UDP-glucose 4-epimerase	slr1078	slr1078	slr1078	WP_010871561.1	genome	1	382949	383266	+	2	#EEC21F	down	down	NA	dusk	10: late night	NA	141.3601	129.515446248208	120.0691	117.268925675557	124.8863	117.921071424067	75.00042	65.3723483303304	45.0829041343819	53.3615091035531	45.4733070499964	49.2201752579397	45.98045	43.05969	38.926557456844	44.62119	25.5008817384599	41.6752409203663	60.7113824091539	0.0617448079202381	-0.0645059910507455	-0.173765239031161	-0.207809383964512	-0.117014935370645	-0.199808619814533	-0.852659577873035	-1.05087772940601	-1.58697779903481	-1.34375878495247
SGL_RS18675	CDS	SGL_RS18675	hypothetical protein	slr1079		slr1079	WP_010871562.1	genome	1	383300	383794	+	2	#EEC21F	down	down	NA	dusk	9: dusk	NA	118.6082	125.748232228671	101.8581	104.228855499969	112.6826	98.9912411654132	67.82153	76.5823659941055	61.544994886482	52.1914440077857	40.2543472096126	46.1780642158948	41.2788	27.66259	59.1637640460119	47.64164	29.1642451690198	31.5118019037449	114.246155173375	-0.0427833270262633	0.0415510373871978	-0.262426369918792	-0.229232341892967	-0.116722323884144	-0.303614296359223	-0.84917184544797	-0.673902943636819	-0.989273641151817	-1.22710185793234
SGL_RS03715	CDS	SGL_RS03715	hypothetical protein	SGL_RS03715			WP_041425768.1	genome	1	383817	384053	+	2	#EEC21F	up	down	NA	NA	NA	NA	128.8676	87.7337028044882	137.3526	150.86250113563	107.3195	121.991424330897	65.90399	60.1104340678519	59.6808381697576	58.5261381669819	42.7584151011329	37.2713747222047	45.28276	57.18673	43.9501144241058	41.74138	44.1804815763691	52.2072610297363	118.586801284689	0.250847665259372	-0.303838856477318	0.34284229956519	0.478192329110369	-0.0131296822029603	0.171737813336293	-0.716604202911479	-0.849354577273875	-0.859702218085429	-0.887888929395023
SGL_RS03720	CDS	SGL_RS03720	DUF2283 domain-containing protein	ssr1768	ssr1768	ssr1768	WP_010871563.1	genome	1	384050	384247	+	3	#61D04F	up	down	NA	dusk	1: DUSK	NA	126.6952	80.7804489691674	127.3227	130.623598052099	127.3313	101.855939462805	71.68395	71.9503680509136	51.3952425785222	44.5360569254629	44.2797819305739	37.1772550890678	49.46828	56.45426	55.6566337030782	48.9538	35.3301426816058	87.3682477594431	66.8736935493697	0.288419847314382	-0.360863950441342	0.295547636179967	0.332473533255977	0.295645079592254	-0.0264119102172118	-0.533219978453975	-0.527868047984169	-1.0132352929028	-1.21989628249729
SGL_RS03725	CDS	SGL_RS03725	hypothetical protein	slr1081	slr1081	slr1081	WP_010871564.1	genome	1	384343	384975	+	2	#EEC21F	nc	down	NA	noon	1: DUSK	NA	149.1503	162.766861986927	161.7788	149.075698956258	192.6232	168.26142606163	123.6819	127.693865573263	98.075156632895	76.5059519199139	81.3045149598622	94.255330687275	75.66463	90.50072	89.1922577632138	116.1861	61.9426657091697	75.4080125733525	226.182555745515	-0.0643960538822179	0.0616440751033068	0.0528596314968307	-0.0651178323889429	0.304618541909536	0.109541543293288	-0.334528546175104	-0.288473713902437	-0.669203293884347	-1.02751903901312
SGL_RS03730	CDS	SGL_RS03730	hypothetical protein	slr1082	slr1082	slr1082	WP_010871565.1	genome	1	384980	385390	+	2	#EEC21F	down	down	NA	noon	9: dusk	NA	130.4402	123.234407551504	119.5792	116.750430307868	128.3841	142.032577992927	111.3284	104.432958006796	70.3862129459889	81.6462161761573	65.1037461127312	79.9360973040703	61.8021	73.43174	78.6015692852991	95.30686	43.3639763259284	42.8031994466652	149.650949727622	0.040409443226226	-0.0415739963727093	-0.0850126507845868	-0.119551247719187	0.0174874248942205	0.163242763434819	-0.188157442257451	-0.280402030987688	-0.849614344425767	-0.635521183030105
SGL_RS03735	CDS	SGL_RS03735	Uma2 family endonuclease	slr1083	slr1083	slr1083	WP_010871566.1	genome	1	385467	386012	+	2	#EEC21F	down	down	NA	dusk	10: late night	NA	87.54417	87.1496766763518	86.60603	77.60192289082	83.56468	102.008968218007	74.06874	75.2521512001632	44.7776921656543	52.7289983153149	44.4188079334957	49.528102586558	44.8047	46.83067	41.4722771082699	60.029	25.4608489570808	45.3227870477931	56.3246706392423	0.0032542183374748	-0.00326157532036182	-0.0122894102998354	-0.170664486048632	-0.0638635951955279	0.223867201292578	-0.237892091909323	-0.21502406315929	-0.963976713451005	-0.728160296988122
SGL_RS03740	CDS	SGL_RS03740	hypothetical protein	slr1084	slr1084	slr1084	WP_010871567.1	genome	1	386177	386617	+	2	#EEC21F	up	down	NA	noon	9: dusk	NA	117.8014	130.265343048579	130.3146	133.661356146333	133.3104	119.329949485441	88.76492	76.5319496899619	59.7928993366353	56.8528682560901	64.031404774241	57.98214220121	61.6361	57.98083	61.6159545608582	53.02213	44.6575207898004	43.348673326235	134.046755838789	-0.0743716491130151	0.0707249735636297	0.0712703935952668	0.107854083193471	0.104061000428043	-0.0557721572187761	-0.482666794403945	-0.696594275335886	-1.05268226047954	-1.1254232931969
SGL_RS03745	CDS	SGL_RS03745	glycosyltransferase WbuB	slr1085	slr1085	slr1085	WP_010871568.1	genome	1	386681	387955	+	2	#EEC21F	down	down	mixed	dusk	2: NIGHT	NA	130.5156	129.001625212645	126.0062	120.45246918599	128.4423	107.881167646468	80.61874	70.6853784949768	54.4139287463973	52.0396390697123	49.9208028891243	54.8169993798734	50.94467	45.69806	62.988419744802	55.175	38.930137287709	47.0042915084344	101.438891145764	0.00839195729218487	-0.00844105789644652	-0.0423355775580226	-0.107366331238333	-0.0147098947276585	-0.266387257583791	-0.68664315886945	-0.876346574539389	-1.25378239782929	-1.31814743816088
SGL_RS03750	CDS	SGL_RS03750	hypothetical protein	slr1087	slr1087	slr1087	WP_010871569.1	genome	1	388116	389201	+	2	#EEC21F	down	down	mixed	night 2	4: non-osci	NA	112.8198	122.241795429033	108.2697	100.430632242549	117.6164	100.251251190018	75.1941	73.6410899520934	50.5648180398304	49.1579114219832	38.0589443744238	46.6623739070812	40.8232	41.17106	42.5354338252996	38.64554	35.7764783687894	29.590174969225	92.6625543766957	-0.0590185649179645	0.0566987888021089	-0.118409297883733	-0.226839478133054	0.00105038885780129	-0.22941860704507	-0.64434747704906	-0.67445596435648	-1.21683300790372	-1.25754332328475
SGL_RS03755	CDS	SGL_RS03755	FAD-dependent oxidoreductase	sll1025	sll1025	sll1025	WP_010871570.1	genome	1	389175	390353	-	1	#FF0000	down	up	mixed	night 1	3: dawn	NA	50.65245	53.5864199650431	51.0272	49.9387848875826	53.69627	51.5171888468539	63.21601	60.0014634330818	51.8418573419152	54.7002381037066	54.2270393762645	61.4492677526818	55.01334	59.72947	82.3296811004647	61.27797	45.9547808148159	89.6765148305362	76.3687370609596	-0.0411893917991783	0.0400459908071261	-0.0305549646628571	-0.0616607260092968	0.0430004311946813	-0.0167675723434548	0.278468535653197	0.203176244427769	-0.00770403730531536	0.0697256689216666
SGL_RS03760	CDS	SGL_RS03760	hypothetical protein	ssl1972	ssl1972	ssl1972	WP_010871571.1	genome	1	390353	390634	-	4	#777777	down	down	NA	noon	8: DAWN	stable	162.14	162.119486149292	138.6952	167.076695182917	154.8727	158.117124109563	158.1184	157.192270625341	138.670182806202	141.813663955755	120.9282190414	146.727343601244	140.2617	129.3193	139.717454411137	161.9373	158.317725695891	262.634056860139	227.196144865738	9.12673208891095e-05	-9.12730949791602e-05	-0.225230921506388	0.043361731179787	-0.0660659236663407	-0.0361551606032694	-0.0361435191483039	-0.0446185009540838	-0.225491171586351	-0.19315223579171
SGL_RS03765	CDS	SGL_RS03765	hypothetical protein	sll1024	sll1024	sll1024	WP_080504059.1	genome	1	390905	391789	-	4	#777777	up	up	UP	night 2	4: non-osci	NA	8.175257	10.5425331705524	12.05804	7.09839970494652	17.64724	12.2842147328817	13.47465	12.2975619969758	9.11209545427974	12.8185502919866	13.3804280506916	14.8841677823137	8.790439	11.3674	17.739825109725	12.87187	9.66649180743407	13.252064009476	7.52904919392357	-0.195074130387929	0.171811441007009	0.365585300484237	-0.398844401098904	0.915032446103238	0.392395516672851	0.525837680044656	0.393962208439843	-0.038555354575339	0.453822990406236
SGL_RS03770	CDS	SGL_RS03770	succinate--CoA ligase subunit beta	sll1023	sll1023	sll1023	WP_010871573.1	genome	1	391899	393104	-	4	#777777	up	down	mixed	night 2	4: non-osci	1: UP	39.63443	40.0084263426897	46.27231	35.5765301185514	38.29527	38.4097607535809	40.9497	37.0098940137618	29.8249685178283	33.9113598436885	37.2932065300143	36.1726222728354	30.23278	38.23301	39.5547860870783	37.28594	46.1082040814797	74.9780024536137	55.1088174670685	-0.00679073484980616	0.00675892069549241	0.216604159359644	-0.162619156103992	-0.0563787531747716	-0.0520719857187096	0.040307919265108	-0.105633959208926	-0.417024348304081	-0.231776325851908
SGL_RS03775	CDS	SGL_RS03775	membrane protein	sll1022	sll1022	sll1022	WP_010871574.1	genome	1	393121	393849	-	4	#777777	down	down	UP	dusk	2: NIGHT	NA	95.83024	111.530208350435	96.5595	94.7913870063846	84.3172	90.4501962417093	108.817	98.4652204746991	94.4660441275549	97.5543231579175	98.7118948152477	95.7670630767385	98.35799	95.44951	86.5581605840533	80.59901	101.33697290668	311.783436825413	123.275568578782	-0.113587855806271	0.105293779412678	-0.102650631976428	-0.129312859561216	-0.298241878741922	-0.196945204654585	0.0697632173755377	-0.0744546065161093	-0.13427299261824	-0.087863029746074
SGL_RS03780	CDS	SGL_RS03780	hypothetical protein	sll1021	sll1021	sll1021	WP_010871575.1	genome	1	393996	396017	-	2	#EEC21F	down	down	DOWN	noon	2: NIGHT	5: DOWN	115.7926	112.193736320531	106.9083	99.023101635612	104.6042	106.090885387938	91.79835	77.8340592068453	72.3579178030077	69.1175029894953	64.6458537384047	59.3976760207971	58.17526	60.87888	58.6814261611496	54.06498	38.6068065788376	46.0538717053348	104.014934547949	0.022595694067209	-0.0229552295907714	-0.0925734999809179	-0.203110319656567	-0.124006584463303	-0.103646648400296	-0.312407235641292	-0.550473859644627	-0.655724565199554	-0.721824360106668
SGL_RS03785	CDS	SGL_RS03785	glycosyltransferase family 2 protein	sll1020	sll1020	sll1020	WP_010871576.1	genome	1	396057	396941	-	3	#61D04F	up	down	NA	dawn	4: non-osci	NA	44.36082	39.6098031979324	42.25847	44.8558449440238	42.35338	47.1785058581688	42.03506	31.9183912505777	28.3487414133147	28.222354424374	29.2053573798749	30.8189827022025	26.26541	29.2079	18.4221260754837	28.90524	28.3953196843376	37.5033411468171	52.8963969008989	0.0794013388426408	-0.0840271616016198	0.00935583954483562	0.0954112930682679	0.0125924132342002	0.168245034389284	0.00170843757258018	-0.395496756066452	-0.566600008916008	-0.573046346320208
SGL_RS03790	CDS	SGL_RS03790	GTPase ObgE	slr1090	slr1090	slr1090	WP_010871577.1	genome	1	397037	398143	+	2	#EEC21F	down	down	NA	noon	10: late night	1: UP	45.75042	52.0147281167322	47.13822	41.1730103395661	49.17725	48.1784286826414	40.74784	44.4069266228605	30.7577808017091	22.734820357995	23.1427431692895	21.9786459696432	24.55422	19.69014	27.2735480892687	25.45549	27.6113361996165	29.982345903282	53.0920653324553	-0.0955352688365448	0.0895999276763867	-0.0524229749952448	-0.247621322301489	0.00867080485703024	-0.0209329150794417	-0.262596670957069	-0.138535529896743	-0.668368841123184	-1.10441665209237
SGL_RS03800	CDS	SGL_RS03800	hydroxyacylglutathione hydrolase	sll1019	sll1019	sll1019	WP_010871579.1	genome	1	398441	399214	-	1	#FF0000	up	up	mixed	night 2	10: late night	stable	15.32406	15.3263681280649	16.31708	19.3411781503738	17.87199	18.1171810926755	22.44072	28.43831295355	20.5069799260215	22.4163886775051	19.5654850390908	31.0341346031142	24.94606	24.37052	30.42586283354	29.95208	35.5761087171613	30.456633156662	18.5420233577247	-0.000108646126742928	0.000108637945463148	0.0904756791975253	0.335768452198089	0.221793057939123	0.24145127377811	0.550211739127647	0.891928656720149	0.420207815228651	0.54864665021402
SGL_RS03805	CDS	SGL_RS03805	dihydroorotase	pyrC	sll1018	sll1018	WP_010871580.1	genome	1	399275	400600	-	6	#28E2E5	down	up	NA	night 1	4: non-osci	2: DOWN	33.72195	36.9908662247952	28.20418	30.3409262443788	33.82008	37.9043224945187	42.32699	49.4303346118719	38.9029472125995	41.3389595284656	38.0399677994394	52.0074294815872	53.7919	55.53145	63.5257703470205	55.16295	56.5860647635876	46.8769277801261	38.1387965897091	-0.0682837538150371	0.0651973672686705	-0.326062724493199	-0.220706588867221	-0.0640916451687828	0.100390660809172	0.259606180349562	0.483424955080842	0.137907737602332	0.225530360079656
SGL_RS03810	CDS	SGL_RS03810	ammonium transporter	amt2	sll1017	sll1017	WP_010871581.1	genome	1	400720	402048	-	3	#61D04F	nc	down	NA	dawn	8: DAWN	NA	58.54552	54.1575470515637	56.13369	56.1196664632461	53.55349	50.8004342541545	46.71793	44.6261111095776	35.540404553213	33.9290250771545	36.2405954659131	46.1179940401539	43.09154	51.41097	44.9810377087619	58.94826	58.1346472236732	32.651530172332	65.1781120963812	0.0551039057417116	-0.0572924751432739	-0.00558797248915101	-0.00594843720349487	-0.0734742755038869	-0.149614042248962	-0.270478519774197	-0.336566781708203	-0.664994768271	-0.731934895818451
SGL_RS03815	CDS	SGL_RS03815	hybrid sensor histidine kinase/response regulator	hik38	slr1400	slr1400	WP_010871582.1	genome	1	402290	403432	+	3	#61D04F	down	down	NA	night 2	1: DUSK	NA	67.45	62.6207496142877	57.38815	61.0421941455696	57.19308	62.6511773307445	53.52649	51.8881029436821	41.8838266662785	44.2043348585569	39.1495034841745	44.4709610812621	45.26563	57.33219	51.2442050792229	67.66664	74.0658991971073	77.2637070536733	62.6306027064354	0.0525937838551212	-0.0545838806670946	-0.180471791775842	-0.0914178389212019	-0.185384058706814	-0.0538830386257593	-0.280971608302376	-0.325820868166606	-0.634831400902165	-0.557036806165687
SGL_RS03820	CDS	SGL_RS03820	universal stress protein	slr0670	slr0670	slr0670	WP_010871583.1	genome	1	403552	404427	+	2	#EEC21F	up	down	NA	noon	1: DUSK	stable	155.8425	157.480378683899	157.3592	168.755091207585	163.3859	139.84207870114	138.0545	126.751768374247	114.852227276791	116.008101482705	117.891669895393	128.965137084024	105.713	121.7005	142.342702334257	131.41	98.0649593392587	114.603123413455	153.103228581213	-0.00756139224666365	0.00752196833450441	0.00641140977203786	0.107280909343944	0.0606333676234271	-0.163851583201577	-0.182412203919905	-0.305644243349861	-0.447871283930865	-0.433424558256748
SGL_RS03825	CDS	SGL_RS03825	nuclease	sll0656	sll0656	sll0656	WP_010871584.1	genome	1	404545	410184	-	2	#EEC21F	down	down	NA	dusk	7: night	NA	141.026	151.295765353902	130.8491	130.082834022557	129.3177	141.271783855488	136.9287	137.548657220298	84.2914990085487	73.2055993554679	64.0778242466451	63.9390502921525	40.88196	40.52995	48.6602168811203	34.05291	33.9703702840484	39.9253673136554	413.163762643173	-0.0515960846796446	0.0498143566004246	-0.159653250307751	-0.168126657809184	-0.176637498123509	-0.0490839059852298	-0.0941323871736151	-0.0876151958297718	-0.794098207147031	-0.997531344841329
SGL_RS03830	CDS	SGL_RS03830	alkaline phosphatase	sll0654	sll0654	sll0654	WP_010871585.1	genome	1	410315	414544	-	2	#EEC21F	down	down	NA	night 2	7: night	stable	578.825	639.87568614843	517.8878	512.463327182325	549.8144	566.204570928026	478.2162	446.527229807635	253.979016757763	233.324888825416	192.812205452098	171.090310765995	110.481	108.1129	134.114481143564	92.50862	73.1863977468429	153.68493820805	1824.87982598736	-0.0741447027271401	0.0705197109335555	-0.234632364331977	-0.249823170904775	-0.148327244832065	-0.105948541245706	-0.349608933850047	-0.448523781870312	-1.26256262798751	-1.38493172912912
SGL_RS03835	CDS	SGL_RS03835	hypothetical protein	slr0675		slr0675	WP_041425769.1	genome	1	414537	414731	+	4	#777777	up	down	NA	night 2	10: late night	NA	21.8969	12.3034837660732	18.0743	23.9904998211368	10.29746	16.9678283768566	11.96495	16.9317340200367	11.1592573145819	7.33317195113651	11.6781842454261	17.0864858206922	10.5746	12.18109	10.8380884176279	11.27374	15.5376462866288	26.4633524373844	8.76161543277102	0.356714124431596	-0.474945637260428	0.0799272602538347	0.488450701403649	-0.731723991697633	-0.0112105800913411	-0.515198145783083	-0.0142827831278631	-0.615771499589695	-1.22150324005796
SGL_RS03840	CDS	SGL_RS03840	adenylyl-sulfate kinase	cysC	slr0676	slr0676	WP_010871586.1	genome	1	414871	415404	+	5	#0000FF	down	up	DOWN	night 2	3: dawn	stable	133.2677	116.314770060661	106.886	113.887485105958	114.6894	105.038937571017	120.6391	82.6681520557972	77.6648906295753	94.6171437141021	93.6058953492229	132.624526078825	129.5361	142.0792	176.967021554285	171.4092	194.913765049712	178.776299471656	89.5850566721531	0.0948105506997874	-0.101482300138276	-0.223443706829817	-0.131907386545082	-0.121784548561282	-0.248592377993522	-0.0488190362301135	-0.594113064493978	-0.684182144045227	-0.399343092305738
SGL_RS03845	CDS	SGL_RS03845	biopolymer transporter ExbB	slr0677	slr0677	slr0677	WP_010871587.1	genome	1	415562	416245	+	4	#777777	down	down	NA	night 2	8: DAWN	stable	174.4443	181.224559858461	180.4898	143.236511776699	152.8184	151.569344126599	141.559	121.927187964299	128.190384915315	113.589118161245	121.85263298188	147.946938118989	122.78	113.7813	180.974346071293	116.5807	129.370147003413	238.162258254511	213.314593277684	-0.027768208598551	0.0272438185307659	0.021382641979931	-0.312135376169398	-0.218716405982219	-0.230556677896747	-0.329131191135202	-0.544514805029049	-0.472246611754025	-0.646710035309922
SGL_RS03850	CDS	SGL_RS03850	biopolymer transporter ExbD	slr0678	slr0678	slr0678	WP_010871588.1	genome	1	416356	417165	+	4	#777777	up	up	NA	dusk	8: DAWN	NA	153.605	167.843821747048	179.4879	146.367435681232	179.8665	162.713094959548	137.9416	144.77910015624	125.000700398525	122.989062908876	124.40510161447	155.735738978954	129.1383	131.6168	202.397000370463	149.5194	87.7927791816379	126.402603877052	300.993940543213	-0.0653638846021799	0.0625303704538075	0.159297526835093	-0.134994448942564	0.162337448119333	0.0177412994659437	-0.220531456658505	-0.150735707975509	-0.362652884069549	-0.386059036400545
SGL_RS03855	CDS	SGL_RS03855	16S rRNA m5C967 methyltransferase	slr0679	slr0679	slr0679	WP_010871589.1	genome	1	417201	418541	+	6	#28E2E5	down	up	NA	night 1	3: dawn	NA	65.53967	72.8560134271138	65.1953	67.1795332159797	64.05515	70.3784380369567	78.3908	76.4165674100091	65.8629675692852	60.2129428441194	67.6720732476844	72.516002331979	83.03542	76.79105	100.414248394705	108.0486	89.6445923570895	93.492273953206	102.816675061746	-0.0783586320267334	0.0743210143244189	-0.0859590780329329	-0.0427052694661129	-0.111412473641132	0.0244064548120333	0.179957307774585	0.143158413301368	-0.0712595242811554	-0.200653411440935
SGL_RS03865	CDS	SGL_RS03865	sodium:calcium antiporter	slr0681	slr0681	slr0681	WP_010871591.1	genome	1	418963	420264	+	4	#777777	up	down	NA	night 2	1: DUSK	NA	162.6992	183.347422251333	179.6382	169.591828228681	166.2198	165.545238015152	160.5818	173.659366205676	164.182350433433	160.422992845024	150.592069422873	142.234785780974	140.0182	150.3485	134.958816602654	166.0834	120.117714837841	90.8880901553129	166.783608059534	-0.0887592654911058	0.083613560097123	0.0541277485793311	-0.0288997673079747	-0.0578741774286878	-0.0637409111702969	-0.107658032586083	0.00529380092676491	-0.0756673766647154	-0.109085489862358
SGL_RS03870	CDS	SGL_RS03870	histidinol dehydrogenase	hisD	slr0682	slr0682	WP_010871592.1	genome	1	420502	421731	+	4	#777777	down	nc	UP	dusk	1: DUSK	NA	23.33593	20.5891632128732	19.97847	20.1035373065623	24.39716	16.5244182276356	16.75579	19.3866060256518	21.5420096366857	20.6938535304023	19.0696203714946	16.5049831835728	17.29802	15.222	24.055269414735	19.98526	18.4746404017842	36.5191329783085	18.0574757090037	0.087507615990277	-0.0931601507766798	-0.136599245508541	-0.1275959754299	0.151667870011112	-0.410445867851737	-0.390385639600774	-0.179985091946608	-0.0278925037455993	-0.0858430243838156
SGL_RS18680	CDS	SGL_RS18680	IS630 family transposase	sll0651		sll0651		genome	1	421765	422612	-	4	#777777	up	up	NA	night 2	5: dusk	NA	11.18946	10.0594521357831	8.658827	12.767181424355	12.76051	7.52490030358408	9.782664	6.63337063940118	5.28315282824788	6.74513457769632	4.83377673366103	6.30481205346133	7.626565	7.908922	10.6810675948657	12.96214	18.6002310482448	23.2348688317086	6.04427479737152	0.0747514313699762	-0.0788372482750161	-0.295145479306247	0.265051077771036	0.264297007934344	-0.497644609557746	-0.119089686306635	-0.67957493880659	-1.00791793346734	-0.655469849630235
SGL_RS03885	CDS	SGL_RS03885	DNA-binding response regulator	sll0649	sll0649	sll0649	WP_010871594.1	genome	1	422772	423509	-	1	#FF0000	up	up	NA	night 2	5: dusk	stable	71.59887	75.3129917523518	75.88104	75.4335431367857	69.91131	73.6019791211549	89.13591	91.7964080188982	76.3162982298045	76.0195555720459	78.3767568666604	78.5876584790347	73.78966	72.03942	126.61744700443	89.0942	79.8756511488907	79.6174309057116	70.9566192924312	-0.0369421610328938	0.0360197767123548	0.0468604724253459	0.0383272117946602	-0.0713531110617761	0.00286558061431501	0.279127784874927	0.32155872272829	0.0551122146550587	0.0494916113423967
SGL_RS03890	CDS	SGL_RS03890	undecaprenyl/decaprenyl-phosphate alpha-N-acetylglucosaminyl 1-phosphate transferase	sll0648	sll0648	sll0648	WP_010871595.1	genome	1	423490	424566	-	4	#777777	down	down	NA	dawn	3: dawn	NA	184.4099	167.940078239939	159.9892	168.348774013464	155.1112	167.835544747005	219.9453	189.8422421642	176.494725920042	169.108937014301	153.507942769264	167.021312050781	135.5899	135.3782	181.235006179772	122.2868	125.560755824787	129.041511869431	172.675820586945	0.0659069835989222	-0.0690625601071432	-0.139034605064229	-0.0655559100827139	-0.183706263223105	-0.0699608382810815	0.320135647725186	0.107791919966297	0.00261594802483566	-0.0590562201322234
SGL_RS03895	CDS	SGL_RS03895	MBL fold hydrolase	sll0647	sll0647	sll0647	WP_010871596.1	genome	1	424694	425464	-	5	#0000FF	up	up	NA	dawn	4: non-osci	NA	73.99554	56.0119688961309	73.52208	70.0378571765482	81.46032	98.8060823260444	92.9702	103.569311209174	96.4589957622306	87.5415235256296	102.343153567163	106.228124903688	93.48624	97.3177	81.4513370796714	130.9022	69.0018727572248	57.6516348863605	91.5196756002872	0.186915269634211	-0.214787905016957	0.177654535364428	0.107611898011633	0.325574434814264	0.604076807407901	0.516245312346139	0.672001627056259	0.569392743365653	0.429444445217675
SGL_RS03900	CDS	SGL_RS03900	adenylate/guanylate cyclase domain-containing protein	cya2	sll0646	sll0646	WP_010871597.1	genome	1	425468	427738	-	4	#777777	up	down	NA	night 1	4: non-osci	NA	46.37785	45.4856887359414	47.07595	46.7903030102752	47.84471	51.6175492422965	58.16076	55.8385210441105	42.3859272310796	49.4496676616929	47.5303641481609	48.1766356985387	45.7297	48.48205	43.8718619660536	44.96905	37.395271552771	35.7884505386688	54.3926178683057	0.013943580955062	-0.0140796613010412	0.0354978493076524	0.026717211870496	0.0588670608188781	0.168369285478033	0.340553761771761	0.281768370761994	-0.115907011922298	0.10646846540408
SGL_RS03905	CDS	SGL_RS03905	DUF928 domain-containing protein	sll0645	sll0645	sll0645	WP_010871598.1	genome	1	427777	428544	-	2	#EEC21F	down	down	NA	dusk	3: dawn	NA	142.0828	157.932088707298	135.1258	128.962324094314	126.6623	118.271381854866	122.1941	110.661325861568	128.836600131243	119.412302631397	103.18770610607	117.741222922294	99.46542	76.22979	105.749986597223	49.44271	46.1809408817885	65.8177218158135	136.147289810793	-0.0783021804811721	0.0742702298661441	-0.150730939161899	-0.218084449752657	-0.244046916527266	-0.342933071735501	-0.295859470505616	-0.438882984197635	-0.219491603432355	-0.329082618413616
SGL_RS03910	CDS	SGL_RS03910	alpha/beta hydrolase	sll0644	sll0644	sll0644	WP_010871599.1	genome	1	428619	429614	-	4	#777777	down	down	NA	noon	7: night	NA	27.86579	25.9616683885848	24.8688	26.4370353020358	19.60066	24.4405359257864	22.38423	15.1014294388882	13.365800752405	14.739970126682	17.6052145025173	13.3809828716264	13.08071	17.95654	23.3410639114576	21.87142	16.3731664227011	28.0249221116057	12.5222485628007	0.0501527484981494	-0.051959207153903	-0.114005411618915	-0.0257819067232327	-0.45744007208348	-0.139066385604011	-0.265859614639061	-0.833657190590375	-1.00979603333723	-0.868608705609869
SGL_RS03915	CDS	SGL_RS03915	DUF4870 domain-containing protein	slr0686	slr0686	slr0686	WP_010871600.1	genome	1	429810	430169	+	3	#61D04F	up	down	NA	noon	1: DUSK	NA	145.2951	130.32579100359	138.9671	147.770054850669	124.5706	127.797374044738	124.9396	108.018192035234	139.0257473775	140.878381150167	123.66710524896	118.810680474116	136.4283	137.7837	116.573962920557	153.7755	110.40107006112	99.037091697484	157.08846336339	0.0763008067453601	-0.0805626266219105	0.0120581271848321	0.100668698445868	-0.145721625917259	-0.108827050546543	-0.141454426755065	-0.351410936563444	0.012666849910858	0.0317649932782442
SGL_RS03920	CDS	SGL_RS03920	urease accessory protein UreG	ureG	sll0643	sll0643	WP_010871601.1	genome	1	430424	431044	-	3	#61D04F	down	down	DOWN	noon	3: dawn	4: complex	118.0352	97.0145875059663	90.17747	106.541660696353	105.2684	92.4799341657869	75.35093	67.9359698334807	48.0269826738684	68.7735804241852	72.6078411780839	54.7761906407654	70.33477	76.94961	52.5075091040357	80.13415	84.3774994423064	123.51307774629	99.8697179402088	0.134546452942639	-0.148397107546163	-0.253831766024571	-0.0132530318329537	-0.0305982798659973	-0.217458429801772	-0.512973482585712	-0.662423164884408	-1.16275362744436	-0.644744344867487
SGL_RS03925	CDS	SGL_RS03925	diguanylate cyclase	slr0687	slr0687	slr0687	WP_010871602.1	genome	1	431350	432795	+	5	#0000FF	up	up	NA	night 1	2: NIGHT	NA	23.13107	17.2370729802466	17.94201	22.9239393667294	25.69023	24.4618687600554	16.49387	16.4061138767991	14.8717463845783	15.4929739354924	17.4021905275462	14.5217817104841	18.27917	21.93459	19.6267694818335	31.92667	24.281127739844	27.2519623364992	21.9767490834443	0.196614782560827	-0.227702409512028	-0.169875700380772	0.183637764148635	0.348002585156349	0.277317401174128	-0.291287279512133	-0.298983673801121	-0.440643148758193	-0.381603119798405
SGL_RS03930	CDS	SGL_RS03930	hypothetical protein	sll0641	sll0641	sll0641	WP_010871603.1	genome	1	432779	434308	-	4	#777777	down	down	NA	night 1	4: non-osci	NA	21.47352	18.4686281368724	16.25309	15.5501447019917	14.65537	17.4035102446097	12.11484	10.5500564917876	12.6330000625861	15.0162272698763	9.97225340957463	13.9777271146019	11.51707	12.23729	15.3919070804967	10.58043	11.5322668805601	13.0311962759847	6.92339415569945	0.104646776477824	-0.112835218883121	-0.297197898674282	-0.360983919318505	-0.446482532943962	-0.198533601331496	-0.721136573422633	-0.920661200676455	-0.660714636258533	-0.411389534180096
SGL_RS03935	CDS	SGL_RS03935	SLC13 family permease	sll0640	sll0640	sll0640	WP_010871604.1	genome	1	434320	436158	-	4	#777777	down	down	NA	night 2	10: late night	4: complex	25.02447	21.7435139965948	21.61414	21.4410549555021	24.99238	23.1753936484178	16.77522	19.8820766527348	18.6540890912596	14.2037838444526	17.7697004158584	17.6543283632366	17.02317	16.86721	18.71597184214	17.17059	11.8720380536687	14.7318417932421	30.4726983730307	0.0978182735725024	-0.104936125620587	-0.11354580626728	-0.125145348705841	0.0959670538249808	-0.0129273964570055	-0.47918955369283	-0.23405278850695	-0.32602932779599	-0.719245930119675
SGL_RS03940	CDS	SGL_RS03940	polysaccharide pyruvyl transferase CsaB	slr0688	slr0688	slr0688	WP_010871605.1	genome	1	436234	437265	+	6	#28E2E5	up	up	NA	night 1	10: late night	NA	24.93991	21.5688495285408	23.52695	26.6804645020782	30.69946	31.6032849959311	35.4195	34.8369333680988	32.7450163334859	32.8855811917246	38.7264205754936	37.7665396097575	42.59601	45.49163	43.8834560099135	38.92479	50.1692212734727	65.0044558418309	24.6675132169731	0.100953797832004	-0.108553235197974	0.0168118426425023	0.198281322672614	0.400710817848251	0.442572065659942	0.607041385274274	0.583115170575748	0.493772889549134	0.499952706330632
SGL_RS03945	CDS	SGL_RS03945	DUF2949 domain-containing protein	ssr1155	ssr1155	ssr1155	WP_010871606.1	genome	1	437705	437908	+	2	#EEC21F	down	down	NA	noon	1: DUSK	NA	1300.621	1398.21453583397	1243.937	1358.23525142818	1213.443	1036.4871633846	844.4381	683.355931854423	732.881328134133	775.734562281989	603.358541180047	404.138631791749	555.4844	504.1033	346.317909311176	517.2657	365.625279508668	581.804586674848	927.120644801528	-0.053136440157373	0.0512486752400445	-0.117423642094444	0.00939631822237068	-0.153230721936037	-0.380634814015632	-0.676273485305079	-0.981627943584948	-0.880685549305739	-0.798702076777917
SGL_RS03950	CDS	SGL_RS03950	hypothetical protein	slr0689	slr0689	slr0689	WP_010871607.1	genome	1	437922	439118	+	2	#EEC21F	down	down	mixed	night 2	10: late night	NA	205.0129	223.259749625938	190.8157	180.336750356164	185.8331	156.834453779282	148.0292	117.278937396746	115.277776799757	114.365625717474	104.825606202991	82.663854726733	102.656	94.55027	85.5056492239277	102.3473	85.167284230703	126.68674274322	195.687057466514	-0.0628148555931016	0.060193631699723	-0.166349667904734	-0.24783611689985	-0.204522053837093	-0.449287017619644	-0.532647759081111	-0.868585609555454	-0.893415129027349	-0.904876052783246
SGL_RS03955	CDS	SGL_RS03955	bifunctional oligoribonuclease/PAP phosphatase NrnA	sll0639	sll0639	sll0639	WP_010871608.1	genome	1	439184	440437	-	3	#61D04F	down	down	NA	dusk	2: NIGHT	6: UP	72.54586	75.3596556830786	69.79649	73.8654862913948	77.83996	68.9789195292924	67.80775	73.0392938831727	51.3442046017809	59.2969406575153	63.1054991970243	57.7122818612566	55.3108	50.14029	40.6891323539447	48.13038	44.3432967482173	85.3886282294789	106.680004174852	-0.0277106633612298	0.0271884240986759	-0.0834494627401366	-0.00170352784220536	0.0739070195352823	-0.100448418303	-0.125153775450643	-0.0179311312706797	-0.526402505472607	-0.31864627635497
SGL_RS03960	CDS	SGL_RS03960	CHAT domain-containing protein	sll0638	sll0638	sll0638	WP_010871609.1	genome	1	440610	441986	-	4	#777777	down	down	NA	night 1	4: non-osci	stable	69.25274	79.6628980956289	73.58682	69.2088213016236	62.46152	61.6159780849595	68.43425	66.6038919936085	69.6255853338998	69.1618766371894	73.1794715379233	78.0479368275071	68.68042	67.4776	83.9757893423112	61.97319	56.2375977508796	73.3324182589729	83.2544350981063	-0.104552205828872	0.0974846064982242	-0.0169759677042469	-0.105467424318093	-0.253455680924499	-0.273118843546552	-0.121704812239787	-0.160816875128748	-0.0968058076019435	-0.106446343094725
SGL_RS03965	CDS	SGL_RS03965	hypothetical protein	ycf45	slr0692	slr0692	WP_010871610.1	genome	1	442164	443933	+	2	#EEC21F	down	down	NA	noon	3: dawn	stable	104.335	115.064219175743	103.3784	90.8444132452198	98.4464	79.4913315685749	72.86565	64.3203944898005	56.6251646087384	58.4375086840567	54.2936599749216	57.4791538181702	51.52468	57.2317	56.4604049165287	52.50366	57.596180352628	101.90837223287	142.086671967378	-0.0723351888147635	0.0688808857443329	-0.0856236125102773	-0.27208869195392	-0.156148035758805	-0.464688941337552	-0.590247620259515	-0.770210231321212	-0.954043147137669	-0.908591811923317
SGL_RS03970	CDS	SGL_RS03970	thiamine phosphate synthase	thiE	sll0635	sll0635	WP_010871611.1	genome	1	443913	444944	-	6	#28E2E5	up	up	mixed	dawn	3: dawn	2: DOWN	24.1354	20.0189920773882	23.90642	21.6293086011993	23.99746	24.4276599002366	30.26986	32.2300880140234	25.799103777898	28.1744445603258	31.4445295271102	38.3672002794952	34.6944	47.79329	52.0750344650974	54.41724	63.8124862669472	61.3678429276026	21.6875451773387	0.128593785811105	-0.141187612463123	0.114841150626408	-0.0295694021018908	0.120324761333968	0.145958712982642	0.455325051431354	0.545851176924387	0.224763998266437	0.351830217749143
SGL_RS03975	CDS	SGL_RS03975	photosystem I biogenesis protein BtpA	btpA	sll0634	sll0634	WP_010871612.1	genome	1	445061	445924	-	4	#777777	down	up	mixed	dawn	3: dawn	4: complex	107.7633	116.009700325165	100.3954	109.218654443647	99.54804	97.5622076397469	127.0699	116.906481421781	105.928611865848	100.296403873357	102.133425583913	121.339712168991	114.1242	127.9189	119.509278533664	129.0715	128.409316354722	170.627226238675	103.222781817334	-0.0541700404664079	0.0522094672769792	-0.156342808029395	-0.0348166879680567	-0.168571160095123	-0.197641667279501	0.183586352589907	0.0633189404302002	-0.0789436548721993	-0.15776609717028
SGL_RS03985	CDS	SGL_RS03985	hypothetical protein	slr0695	slr0695	slr0695	WP_010871613.1	genome	1	446230	446751	+	1	#FF0000	down	up	NA	night 1	9: dusk	7: DOWN	303.3371	356.710677962413	331.9681	296.257067167256	288.5063	331.868712239464	409.2227	433.384635144618	449.72787845548	468.255339990962	449.341629443262	496.528893285754	431.6579	418.1022	706.210909084595	375.968	287.653940085027	283.091505305875	391.125562494534	-0.121648499350964	0.112183944218122	0.00847415590066015	-0.155720888922433	-0.19396763582858	0.00804216349626788	0.310315716451882	0.393077547623743	0.44648186026642	0.504724988463659
SGL_RS03990	CDS	SGL_RS03990	hypothetical protein	slr1590	slr1590	slr1590	WP_010871614.1	genome	1	446807	447694	+	1	#FF0000	down	up	NA	noon	9: dusk	5: DOWN	171.5011	165.408885541258	161.517	156.841366108648	158.163	171.397996104059	205.67	206.975194580516	213.627038377121	236.073633521553	224.647233423838	233.066486153322	213.741	197.3134	267.918382601786	194.0011	204.919693126415	209.731821144565	238.576420230184	0.0258546412472918	-0.0263264523446197	-0.0606771689958267	-0.103057075475847	-0.0909510474062854	0.0249870537526425	0.287968182320927	0.297094686411996	0.342731069252762	0.486873730975449
SGL_RS03995	CDS	SGL_RS03995	hypothetical protein	slr1591	slr1591	slr1591	WP_010871615.1	genome	1	447831	448979	+	5	#0000FF	down	up	NA	dawn	4: non-osci	NA	15.27765	15.31242975238	13.20703	16.6349642549397	15.82558	16.3866227672801	19.96762	14.899794950424	22.7264248182086	24.3098798623838	18.8284041032653	33.7859864442797	28.46959	33.68462	39.1521396213077	37.74415	41.4929849191765	38.9915167944609	27.9548147750553	-0.00164122234244088	0.00163935739510452	-0.21175779873773	0.121154897976468	0.0491945065138156	0.0994546818500456	0.384598515719939	-0.0377713916069635	0.571306877870859	0.668478895495164
SGL_RS04000	CDS	SGL_RS04000	RNA pseudouridine synthase	slr1592	slr1592	slr1592	WP_010871616.1	genome	1	449166	450041	+	5	#0000FF	up	up	NA	dusk	7: night	NA	5.009708	4.71680361275447	6.705648	7.17132846903844	8.786928	7.37430897330772	5.178893	6.97972292809733	6.86775404835772	8.27074644717223	7.27886826256009	11.0566818487675	13.48162	14.99325	15.8541508653167	19.84838	14.5469804828983	11.647747356274	8.38654627897089	0.0428040366789537	-0.0441129445176426	0.463454274567174	0.560317919934541	0.853436393487058	0.600585385546208	0.0907212724920723	0.521247288281618	0.497915894635827	0.766095061575328
SGL_RS04005	CDS	SGL_RS04005	EAL domain-containing protein	slr1593	slr1593	slr1593	WP_010871617.1	genome	1	450740	451651	+	1	#FF0000	up	up	NA	night 1	8: DAWN	NA	64.76634	59.482577308382	62.58458	63.4598324685991	64.21797	78.1745382415877	72.48504	79.3778173843827	44.071292916141	45.7840801422931	56.1820541412357	75.2762177489034	55.08656	66.4916	105.936202578318	89.6269	97.809302983698	112.265470548697	203.635506053433	0.060082843241388	-0.0626942162593561	0.0106458650171626	0.0306823373625438	0.0478156853811066	0.331537417277608	0.222521896508951	0.353574518514758	-0.495322153771268	-0.440315337888168
SGL_RS04010	CDS	SGL_RS04010	response regulator	slr1594	slr1594	slr1594	WP_010871618.1	genome	1	451735	452922	+	4	#777777	up	up	mixed	dawn	8: DAWN	NA	50.01913	37.2487625802272	43.51221	51.6418876019924	43.0072	49.4690955984715	35.89653	37.4677166960408	20.2564058800046	24.7155054649416	29.4240109365502	42.3298921979036	28.95512	42.69353	39.1375415081006	64.09416	57.3083418444731	70.7830888627353	131.014913598873	0.197029006298874	-0.228258458718666	-0.0040306644322498	0.243090776509637	-0.0208727510107528	0.181076566022289	-0.281606567961743	-0.219802896455485	-1.10707274052524	-0.820034546334427
SGL_RS04015	CDS	SGL_RS04015	Na+/H+ antiporter NhaS4	nhaS4	slr1595	slr1595	WP_010871619.1	genome	1	453214	454446	+	3	#61D04F	up	up	NA	dawn	3: dawn	NA	23.56773	22.5929747177757	23.42354	27.3176494313674	23.614	23.7040424810507	18.81755	19.3394366679251	19.6209354672447	14.7674500848921	18.3768020942319	17.9102104808648	18.8523	18.81122	22.5275525677493	29.17557	18.9356029956554	18.3578166515697	24.9418249546036	0.0301475583483381	-0.0307910126649803	0.0212938776193044	0.243168101915471	0.0329771926555782	0.0384678677075784	-0.294586444373686	-0.255119477584848	-0.234271422662085	-0.644244513673856
SGL_RS04020	CDS	SGL_RS04020	hypothetical protein	sll1516	sll1516	sll1516	WP_010871620.1	genome	1	454712	456586	-	6	#28E2E5	down	up	mixed	noon	4: non-osci	NA	11.25987	12.3691023461589	12.32266	10.193906095427	12.13727	14.3273110846868	14.794	15.0002621392325	10.5816016418271	10.7787850119105	14.088561473682	17.3980161668183	18.79586	18.55539	24.4755002436945	26.11408	24.6664704696199	22.1426087121533	11.3901000626023	-0.0693667150623487	0.066183918411235	0.0607568273382473	-0.212849917497685	0.0388870709357392	0.278210987419329	0.324455294850947	0.344430826918292	-0.158998874300543	-0.132362319838034
SGL_RS04025	CDS	SGL_RS04025	proton extrusion protein PcxA	pxcA.2	slr1596	slr1596	WP_010871621.1	genome	1	456975	458297	+	5	#0000FF	nc	up	NA	night 2	7: night	NA	32.5433	31.5336831973745	35.07617	29.3994366126856	34.40269	35.4298003711764	30.47008	29.3002754247801	28.4451657038362	35.3078649499165	33.6509129929143	40.7046351816575	34.71458	42.56152	38.5670234103149	44.4117	39.4036948145298	40.8665407022379	40.6789287950083	0.0225543266030847	-0.0229125364170158	0.130685001202334	-0.124017717279926	0.102715149962398	0.145157110678314	-0.0724129380880332	-0.128891999798814	-0.171622740650562	0.140183358689198
SGL_RS04030	CDS	SGL_RS04030	DUF4278 domain-containing protein	gifB	sll1515	sll1515	WP_010871622.1	genome	1	458408	458857	-	3	#61D04F	down	down	UP	night 1	2: NIGHT	NA	271.2175	308.338973715312	264.7718	226.927280212886	324.0076	260.146435384219	233.3165	266.03725786791	281.891592125017	229.854200823957	219.627718375647	194.057444774389	260.5677	226.6638	118.083553807298	359.2906	276.844297659992	1496.76320425961	575.200053161417	-0.0954989788685935	0.0895680074763796	-0.130199775119449	-0.352719194625868	0.161078405108763	-0.155625309451801	-0.312660911159317	-0.123320942807933	-0.0398088007738416	-0.334230215454932
SGL_RS04035	CDS	SGL_RS04035	ParA family protein	slr1597	slr1597	slr1597	WP_010871623.1	genome	1	459200	460096	+	3	#61D04F	down	down	mixed	night 1	4: non-osci	NA	22.47871	22.4375126651818	18.11796	20.8613041922928	16.9137	19.9363200908202	18.20753	14.4505942522052	7.84858251025581	9.35245118405815	10.9165635337679	10.106768660369	12.01659	11.8384	15.1463968569334	21.16611	28.3134858803658	19.0891771534492	21.7135686812151	0.00132263905279503	-0.00132385273926807	-0.309816082405509	-0.106407251957963	-0.409044311283623	-0.171837468940787	-0.302701383790137	-0.636107784089743	-1.51673258067698	-1.26382017039079
SGL_RS04040	CDS	SGL_RS04040	Hsp20/alpha crystallin family protein	hspA	sll1514	sll1514	WP_010871624.1	genome	1	460250	460690	-	6	#28E2E5	down	up	UP	dusk	2: NIGHT	NA	227.8031	194.037935585123	176.9348	207.917665116519	167.9661	282.604760607737	232.7875	254.82920929375	238.300826967852	296.586065579299	319.640641574638	399.901077727133	393.4083	597.8679	572.343755698638	955.7579	927.704425094904	6325.98093503774	961.184974670625	0.111087936192016	-0.120360707974843	-0.253481614555749	-0.0206871057629125	-0.328529355153345	0.422086325208286	0.142314148338194	0.272831209603297	0.176084514543361	0.491751374111925
SGL_RS04045	CDS	SGL_RS04045	hypothetical protein	SGL_RS04045			WP_041425770.1	genome	1	460692	460895	+	5	#0000FF	down	up	NA	NA	NA	NA	1.162826	3.26685639213545	0	1.31040545241503	3.281052	1.93086282299664	1.270787	4.79548022353981	0	1.40192993183492	1.11629702345985	1.51931816463064	1.378373	1.369846	2.95998213086476	7.837359	3.93145461837277	8.0486800528141	4.18753678772144	-0.929568026743064	0.560699775311364	-Inf	-0.757189996414582	0.566955197326391	-0.197957588855995	-0.801481024731556	1.11447203383541	-Inf	-0.659789015818584
SGL_RS04050	CDS	SGL_RS04050	cytochrome c biogenesis protein CcsA	ccsA	sll1513	sll1513	WP_010871625.1	genome	1	460956	461960	-	2	#EEC21F	down	down	NA	dusk	9: dusk	1: UP	175.965	190.846824885515	175.6399	176.75218141142	177.2682	153.403881213792	152.9648	136.155851182683	120.106528024108	127.582598572758	119.187199806304	122.125968767683	100.0713	105.2451	106.347298289816	97.24173	72.6204214283304	206.554185747698	278.292444813134	-0.0597516469854976	0.0573750369316898	-0.0624195295517013	-0.0533121273710113	-0.0491063921926882	-0.257705163349157	-0.261840447157448	-0.429781165420806	-0.610725581270809	-0.523608579328361
SGL_RS04055	CDS	SGL_RS04055	HxlR family transcriptional regulator	sll1512	sll1512	sll1512	WP_010871626.1	genome	1	462147	462554	-	5	#0000FF	down	up	mixed	dusk	9: dusk	NA	72.67661	77.4244964936101	62.14887	70.4342930673081	62.88684	73.1797009915727	81.96578	87.8172315935728	77.4921609799362	85.5177258419302	88.4665391091928	91.1590898778382	96.02667	97.60153	71.0395711407541	102.3755	108.988658587112	170.459545404242	105.107173371808	-0.0463715802949672	0.0449273888715164	-0.272134546715269	-0.0915846872758599	-0.255104563489835	-0.0364191860230081	0.127159015862955	0.226641347806916	0.0461876694206425	0.188360781293561
SGL_RS04060	CDS	SGL_RS04060	lipoyl synthase	slr1598	slr1598	slr1598	WP_010871627.1	genome	1	462809	463678	+	3	#61D04F	down	down	NA	night 2	3: dawn	NA	85.61606	98.6635690513073	77.75931	91.5657106473732	67.18992	69.6335715449244	73.15352	59.7368010604744	52.9668602761088	53.1444243125468	53.0048621139382	54.6849758703951	53.86746	69.86214	52.4018905512402	65.9284	84.1963936201396	185.761949672141	126.469386901998	-0.105943248751053	0.0986927824104457	-0.244809276653684	-0.00901725208058962	-0.455579881332513	-0.404041671909702	-0.332897408235722	-0.625204711267696	-0.798734701511791	-0.793906355593421
SGL_RS04065	CDS	SGL_RS04065	hypothetical protein	sll1511	sll1511	sll1511	WP_010871628.1	genome	1	463690	464307	-	5	#0000FF	up	up	NA	night 1	7: night	NA	14.20228	6.47027867956924	15.04973	10.381464555055	11.73321	14.6595604619745	16.1501	11.8723054077927	10.7704996354331	8.94694441934778	8.29094391210469	15.9233394050366	15.92489	24.19175	15.1447629414148	21.0201	25.6668428806818	24.1013872871368	9.1231383996572	0.458405590366662	-0.675817208176458	0.542020639755199	0.00629302009759668	0.182880798608529	0.504124882992041	0.643826133226777	0.199883145234947	0.0593682122188175	-0.208250005621145
SGL_RS04070	CDS	SGL_RS04070	sterol desaturase family protein	sll1510	sll1510	sll1510	WP_010871629.1	genome	1	464437	465177	-	4	#777777	down	up	NA	dusk	4: non-osci	NA	19.68801	23.5636896689414	14.00494	18.0379697903284	24.84036	19.9871662584527	14.86873	15.0174249105589	12.7830501745985	19.6837773425243	20.5904827485144	16.9400899813473	11.25764	21.30748	19.9648997166829	31.28597	20.5645318499499	16.1439111759163	15.4481114209384	-0.13543953199311	0.123808630431506	-0.626821025052654	-0.2617198581698	0.19992925435016	-0.113682883595665	-0.540475401604805	-0.526119377495838	-0.758524707614286	-0.135749725377036
SGL_RS04075	CDS	SGL_RS04075	Ycf20-like protein	ycf20	sll1509	sll1509	WP_010871630.1	genome	1	465232	465561	-	4	#777777	down	down	NA	night 1	10: late night	NA	70.08668	47.6604648918088	52.808	60.755161884697	63.89104	49.8934953462332	59.31111	42.6143810773651	40.7283054395837	33.7992561747837	53.4807755784854	49.0739767175695	32.9473	52.07905	36.5961427088733	43.60421	54.8179793454724	38.3827963038096	66.2696730915044	0.25152011256842	-0.304827148984908	-0.156863669798075	0.0453868153105522	0.117993450617775	-0.238768430433224	0.0106821989167197	-0.466279793990965	-0.53158838281792	-0.800628675727086
SGL_RS04080	CDS	SGL_RS04080	hypothetical protein	slr1599	slr1599	slr1599	WP_041425908.1	genome	1	465774	466493	+	4	#777777	down	up	mixed	noon	9: dusk	NA	112.6778	117.552382510341	105.1092	100.431657882176	116.3589	117.949973647455	126.7398	108.357871884402	99.7358622490757	98.3765387167049	117.341422116021	118.703062104121	114.2978	109.4507	102.316715656892	134.9005	77.97384993106	78.512957562808	92.3072692573397	-0.0308736780957576	0.0302268003114365	-0.131188027946484	-0.196862874359854	0.0155045840721811	0.035098117237053	0.138792665009658	-0.0872730141718125	-0.206892722876598	-0.226690777773241
SGL_RS04085	CDS	SGL_RS04085	hypothetical protein	slr1600	slr1600	slr1600	WP_010871632.1	genome	1	466588	467037	+	4	#777777	up	up	NA	dawn	9: dusk	stable	205.8512	216.814725033245	240.4049	222.174876438794	232.7797	235.987479742885	215.4577	229.895321916498	177.782285648976	155.283990049733	190.276548638809	206.799459781758	196.6234	190.646	193.227633502851	250.482	140.204408256992	145.42815043999	176.546550970336	-0.0379159494044641	0.0369449328482052	0.185948493551317	0.0721778776132221	0.139447442533104	0.159192511578664	0.0278868500104805	0.121459301095523	-0.249406228023681	-0.444608714265761
SGL_RS04090	CDS	SGL_RS04090	photosystem I reaction center subunit XII	psaM	smr0005	smr0005	WP_010871633.1	genome	1	467201	467296	+	2	#EEC21F	down	down	DOWN	noon	9: dusk	NA	2473.476	2569.95425228315	1740.828	2240.22002124428	2049.837	2121.29416891468	2715.275	2682.62160879957	1785.37860362984	1562.0420127999	1270.27624413334	1188.91394251612	1057.385	1155.636	1018.97384855019	913.9095	517.040885852386	553.418616845727	875.613942312554	-0.0278654048973578	0.0273373721829846	-0.534631639444579	-0.170764873802717	-0.298896112751707	-0.249460606652651	0.106693013889332	0.0892382667495415	-0.498175264500574	-0.690972049235641
SGL_RS04095	CDS	SGL_RS04095	hypothetical protein	slr1601	slr1601	slr1601	WP_010871634.1	genome	1	467436	467813	+	2	#EEC21F	down	down	DOWN	noon	8: DAWN	NA	341.0771	375.885533576372	371.4078	332.738984480687	360.0478	336.374692935758	256.8402	224.188700450486	163.898335722104	162.416178769616	164.166538450087	136.521589364667	143.8176	155.2492	141.374384631302	129.0054	97.5999210021431	101.146904427882	302.832025473951	-0.0718000356744131	0.0683954615521098	0.0511061829026973	-0.107507025317109	0.00629052070128069	-0.0918287620966418	-0.481026903745893	-0.677184365658443	-1.12909672606976	-1.14220258005619
SGL_RS04100	CDS	SGL_RS04100	UDP-3-O-[3-hydroxymyristoyl] N-acetylglucosamine deacetylase	sll1508	sll1508	sll1508	WP_010871635.1	genome	1	467836	468666	-	2	#EEC21F	nc	down	NA	night 1	7: night	stable	38.39424	32.7204562250563	32.51634	38.4417137412439	34.76889	40.1006052279245	32.91201	25.7519019224385	22.0270326479165	20.9935211453114	23.1561108187736	19.9540775556905	22.55821	21.52191	22.5257845915628	22.12568	12.3321199822202	19.4762283691613	39.8859099665135	0.110742159304415	-0.119954867072396	-0.128982852615802	0.112524922098277	-0.0323507215246204	0.173476279908701	-0.111533593829276	-0.465468743800154	-0.690872574402796	-0.760203567723589
SGL_RS04105	CDS	SGL_RS04105	alpha/beta hydrolase	sll1507	sll1507	sll1507	WP_010871636.1	genome	1	469001	469546	-	2	#EEC21F	down	down	mixed	noon	3: dawn	NA	128.3836	123.034837660732	112.2471	101.347621693374	91.32863	67.3807470407487	46.53036	47.4805239715315	43.8399394501432	44.5228297033288	34.2003967187478	29.8020101523702	29.52647	26.35824	15.4829834537541	25.62213	35.579904311818	106.970369430336	134.553379860412	0.0303704681858293	-0.0310235764722517	-0.163412280859898	-0.310778219311418	-0.460951356022984	-0.899682124429865	-1.43384619883012	-1.40468269199756	-1.51977274222182	-1.49747326007705
SGL_RS04110	CDS	SGL_RS04110	hypothetical protein	slr1603	slr1603	slr1603	WP_010871637.1	genome	1	469592	470914	+	2	#EEC21F	down	down	UP	noon	2: NIGHT	5: DOWN	82.74784	95.1047825505482	74.07435	74.1552799783891	81.79071	60.7368006363025	53.59207	40.114572663579	40.8294555340778	40.7841868605158	36.749206772313	34.2621749370786	30.7472	33.79575	37.8824016929721	37.91611	31.5229558516238	109.125187862158	154.192511051555	-0.103888689739025	0.0969075490594799	-0.263636281263803	-0.262060924297727	-0.120673355458986	-0.550039427610861	-0.730590801513216	-1.14848391444647	-1.12300001373247	-1.12460045443422
SGL_RS04115	CDS	SGL_RS04115	ATP-dependent zinc metalloprotease FtsH 3	ftsH	slr1604	slr1604	WP_010871638.1	genome	1	471080	472930	+	2	#EEC21F	down	down	mixed	noon	9: dusk	2: DOWN	424.0677	439.97195909382	428.7927	371.161194269127	392.7655	372.019997288599	337.7411	318.957726764387	305.520442656925	301.547478693007	279.765383033457	254.642156762753	220.5755	208.039	277.125328641059	179.2304	165.756866751649	351.462134892483	452.465725339357	-0.0268029318206235	0.026314045762876	-0.0108171882854847	-0.219051651700552	-0.137429322264497	-0.215717360082663	-0.355179780257979	-0.437732304776782	-0.499828617725232	-0.518712360518375
SGL_RS04120	CDS	SGL_RS04120	IS5/IS1182 family transposase	SGL_RS04120				genome	1	473088	473675	+	4	#777777	down	down	NA	NA	NA	NA	3.630864	3.17351763807443	2.664013	2.7277827784966	2.086928	2.41160826055907	1.543099	2.91154156429203	1.95923335204994	2.10766336690828	1.35550352848696	2.76732951414866	0.9564222	1.425758	0.513466288007151	3.058969	1.51552672363576	2.79239920199673	1.16225510842881	0.0938488327674509	-0.100381198871313	-0.352862937289804	-0.318735297046337	-0.70508323216312	-0.496468483653959	-1.14063343656001	-0.224680845459899	-0.796174821623898	-0.690819599751564
SGL_RS04125	CDS	SGL_RS04125	PIN domain-containing protein	vapC	ssl2923	ssl2923	WP_010871640.1	genome	1	473953	474204	-	4	#777777	up	up	NA	night 2	10: late night	NA	13.17869	8.99163330787757	12.82056	18.0336750356164	18.59263	13.4424830820052	10.80169	7.27885391073007	3.04769632541102	8.70086671980086	15.8142078323478	9.53191277095649	9.670491	10.53477	8.38661603745014	22.20585	21.2173741309007	25.1315928179706	27.7972680099223	0.249577160348968	-0.301974702422877	0.209829470966765	0.702063620738542	0.746101050476777	0.278169846861525	-0.0373727592690254	-0.606846594653288	-1.86283874508936	-0.349398784579944
SGL_RS04130	CDS	SGL_RS04130	virulence factor	vapB	ssl2922	ssl2922	WP_010871641.1	genome	1	474205	474432	-	5	#0000FF	up	up	NA	night 2	10: late night	NA	31.21269	29.2297677191066	24.47562	48.0711894912252	25.93183	32.1336223490283	28.99401	21.9898007618898	19.0882033012585	24.6690477479022	22.9722176933053	28.2073411880767	34.53188	25.12586	39.7260759668691	42.95079	49.6374884272913	61.2123298753494	21.7311119615439	0.0465703735016011	-0.0481239602591817	-0.304216919073958	0.669610177745601	-0.22083830449101	0.0885212969067692	-0.059807446436977	-0.458727792004409	-0.662881010920859	-0.292860297635803
SGL_RS04135	CDS	SGL_RS04135	type II toxin-antitoxin system mRNA interferase toxin, RelE/StbE family	ssl2921		ssl2921	WP_020861443.1	genome	1	474511	474792	-	5	#0000FF	up	up	NA	night 2	4: non-osci	NA	19.34744	20.3240172140512	22.91334	22.0399044709379	27.69115	31.4278736083496	19.7648	23.4162279000508	9.30520048290387	17.5788093580435	10.9017092291079	15.5245223098694	28.75032	25.51702	26.7657958642026	35.78921	26.5442893382332	15.8037912283219	6.66442024939498	-0.0359587060450034	0.0350841995771489	0.208086379136602	0.152016579144498	0.481323577766252	0.66394327192473	-0.00516803500546273	0.239407300449929	-1.09199225264416	-0.174264033947603
SGL_RS04140	CDS	SGL_RS04140	hypothetical protein	ssl2920	ssl2920	ssl2920	WP_010871642.1	genome	1	474789	475007	-	4	#777777	down	up	NA	night 2	5: dusk	NA	22.74678	15.824115346015	16.98764	14.3426569380769	29.54445	24.640983642516	18.93995	11.1675566849557	10.2285698592562	12.1884684484643	11.4382215554516	17.1599702292871	15.62156	18.82131	15.164839958129	31.48364	29.7043237832609	18.2079728787732	19.5035959976067	0.238149698393885	-0.285387788208364	-0.183027194924548	-0.427200331510395	0.615374506297195	0.353547212443711	-0.0260801134204374	-0.788199058050687	-0.914908191541779	-0.661995781255596
SGL_RS04145	CDS	SGL_RS04145	DUF86 domain-containing protein	sll1505	sll1505	sll1505	WP_010871643.1	genome	1	475110	475445	-	4	#777777	up	up	NA	dusk	3: dawn	NA	15.70853	12.2973808475384	12.96625	23.4702976566478	16.76657	16.0606411241399	12.34479	5.82308312858406	5.33346856946929	6.95123591201482	15.5882905776	8.87851552456028	15.48208	15.17838	26.0584141163629	12.78819	29.1738894299884	20.9429940149755	33.0516296459442	0.165816829534691	-0.187380273912724	-0.11097005575092	0.745104788223666	0.259856231159554	0.197798134493573	-0.181829055721705	-1.26587623088818	-1.39258536437928	-1.01038993714813
SGL_RS04150	CDS	SGL_RS04150	hypothetical protein	sll1504	sll1504	sll1504	WP_010871644.1	genome	1	475435	475743	-	3	#61D04F	up	up	NA	night 2	5: dusk	NA	28.98033	24.1557070703918	26.77268	39.7956141277109	28.70124	32.5059818939434	28.10537	24.5360978427717	4.97099983173837	19.5907231251236	21.3722109734254	15.1710556536176	20.47486	40.4703	13.6791407212779	61.76676	47.5845963518258	19.7365691170254	43.6804808226012	0.125383388554937	-0.13732655141715	0.0110709284795351	0.582918805743681	0.111422433572342	0.291014599216746	0.0811551732979078	-0.114784809676464	-2.41808267489089	-0.439519983666326
SGL_RS04155	CDS	SGL_RS04155	hypothetical protein	sll1503	sll1503	sll1503	WP_010871645.1	genome	1	475873	477399	-	3	#61D04F	up	down	NA	night 2	5: dusk	NA	50.17742	43.5563737123537	50.97083	57.6835846106311	53.11136	53.4996946272814	38.79272	30.4310434617556	27.0759976100366	30.4660398546234	34.9714584206104	30.6997786310925	35.04877	49.77735	31.6351724791832	60.98974	56.9576031679031	68.0489581563211	37.5940434286285	0.0984690183344555	-0.105685427054484	0.121102571550707	0.299591545777726	0.180451197906581	0.190961382254122	-0.272783338695282	-0.623025470649387	-0.791554779835117	-0.621367291792603
SGL_RS04160	CDS	SGL_RS04160	glutamate synthase	gltB	sll1502	sll1502	WP_010871646.1	genome	1	477668	482320	-	2	#EEC21F	nc	down	DOWN	noon	1: DUSK	stable	123.6044	128.332060773713	126.2233	124.92869930806	124.5982	115.231303853698	93.85145	83.8358776668484	97.5498622686685	98.7527518715267	93.9431239742875	87.1105134920107	82.83155	90.4169	93.1125262184987	69.45234	57.2636544886848	80.3800482091206	94.8807819528189	-0.027329826634032	0.0268217121426612	0.00291831998384253	-0.01195498817682	-0.0157767003281103	-0.128527233004659	-0.424608987134095	-0.587420242738666	-0.368848186040912	-0.351167070648723
SGL_RS18685	CDS	SGL_RS18685	hypothetical protein	SGL_RS18685				genome	1	482542	483199	+	4	#777777	up	up	NA	NA	NA	NA	18.74659	18.0282810503377	23.06213	17.6725501287705	18.64914	19.2757624797877	24.03294	14.6816032071747	12.8392313283273	14.7777902845091	16.2660423418435	12.4824224893514	12.96257	11.04204	19.2713730222259	20.04601	12.5949944308964	53.8279505746604	48.81471455401	0.0279079108739635	-0.0284584366230959	0.326805482576188	-0.0572100485793425	0.0203888197918566	0.068067646357767	0.386292864441937	-0.324710766000976	-0.518161450368328	-0.315289722581737
SGL_RS04175	CDS	SGL_RS04175	hypothetical protein	slr1608	slr1608	slr1608	WP_010871649.1	genome	1	483326	484564	+	2	#EEC21F	up	down	NA	dusk	2: NIGHT	NA	23.07069	25.9260254500318	27.26098	24.2726433679782	21.42879	22.2540121972494	18.41257	15.3966265772731	16.9431253344884	19.0816354886716	17.2769263291897	13.5083203402511	14.22205	13.41985	8.77244098832557	9.355491	9.13425937160808	25.5575520182752	67.5683902018782	-0.0866238868812286	0.0817160131863118	0.15415238647292	-0.0133538086651913	-0.193134650818156	-0.138619575378678	-0.411994029745076	-0.670070750769989	-0.531985020562858	-0.360500209620512
SGL_RS04180	CDS	SGL_RS04180	cobyrinic acid a,c-diamide synthase	cobB	sll1501	sll1501	WP_010871650.1	genome	1	484799	486247	-	4	#777777	down	down	NA	night 2	2: NIGHT	NA	24.72028	26.3080012895446	18.64809	21.4928198634201	21.01776	20.061784660303	17.26482	15.0218666215647	15.1059730911677	14.6056136997791	14.8516038773353	17.9141137630879	16.1067	18.99633	20.8363131365221	17.51642	19.802882522174	31.8090691705714	28.0625653716289	-0.0456019660124822	0.0442045957336644	-0.452269177991669	-0.247442273229022	-0.279688130311379	-0.346847099151686	-0.563461757385175	-0.764232956666914	-0.756177928296119	-0.804774071658363
SGL_RS04185	CDS	SGL_RS04185	TIGR00303 family protein	sll1500	sll1500	sll1500	WP_010871651.1	genome	1	486244	487353	-	4	#777777	down	up	NA	dawn	4: non-osci	NA	9.830592	12.8484578968527	7.408835	12.6436417976261	9.648068	10.5748660122173	12.6117	7.27098487947523	11.3011874553079	7.30013964505031	11.2836509938914	11.5180741940241	8.021884	15.48296	11.6959293927683	15.30403	22.3986657717022	20.814694592181	14.6224257560435	-0.206009998458387	0.180235011938989	-0.614041592768947	0.157051866365384	-0.233048221541648	-0.10072081816735	0.15340255542177	-0.641137501692292	-0.00488583248424186	-0.635364235288195
SGL_RS04190	CDS	SGL_RS04190	long-chain fatty acid--CoA ligase	slr1609	slr1609	slr1609	WP_014407070.1	genome	1	487467	489377	+	2	#EEC21F	down	down	NA	night 1	10: late night	2: DOWN	92.16809	97.9256871177254	91.03751	79.1057005764014	85.11163	78.820427251093	63.89446	67.6373501858609	49.7008939220875	58.1665203743209	57.6759303549615	56.1980762873266	59.54341	48.91447	55.2963694776932	46.8519	45.8854860325412	53.8227274758491	108.179129322989	-0.0443720457430803	0.043047946415955	-0.0621783012834548	-0.264857736737364	-0.159283118680196	-0.270069830075215	-0.572948552766605	-0.490819259094513	-0.935367599405094	-0.708450397651848
SGL_RS04195	CDS	SGL_RS04195	response regulator	slr1041	slr1041	slr1041	WP_010871653.1	genome	1	489722	490888	+	2	#EEC21F	nc	down	NA	dusk	3: dawn	NA	61.38764	61.2187052856313	65.51999	56.4653372580483	59.1714	63.2528820720072	52.98105	49.6683542947092	42.1193199110788	44.7656529390715	37.7589620428912	39.7717657337629	35.90148	31.72831	28.4584400242524	28.08555	20.9992006179865	51.8567913501912	76.2756058176839	0.00198646751056273	-0.00198920647794922	0.0959733966785876	-0.11859623739639	-0.0510617103383474	0.0451694765561072	-0.210485304200739	-0.303634794626054	-0.54147959835186	-0.453569510938937
SGL_RS04200	CDS	SGL_RS04200	response regulator	slr1042	slr1042	slr1042	WP_014407071.1	genome	1	491084	491449	+	2	#EEC21F	down	down	NA	dusk	9: dusk	NA	320.5015	248.366773838809	260.5383	282.660900702902	256.9441	241.072971474466	265.6154	250.583495287429	213.338742778772	207.853349237951	192.570386522426	186.303276580937	191.3001	214.1676	174.881567207157	195.4843	277.564992728832	352.803617209652	302.491181990422	0.172236485694794	-0.195622438483137	-0.126599154134716	-0.00902228820147666	-0.146640098134783	-0.238624714729699	-0.0987558287168961	-0.182803228712653	-0.414948637194351	-0.452528628248705
SGL_RS04205	CDS	SGL_RS04205	hypothetical protein	cheW	slr1043	slr1043	WP_020861449.1	genome	1	491508	492059	+	4	#777777	down	down	NA	night 2	9: dusk	stable	197.8953	243.877931534633	194.2087	195.407091322629	201.0833	204.797385073926	197.2483	212.447592620569	163.714296088927	175.292036042113	165.636637687504	164.375362517946	179.1386	168.5804	195.809252700466	188.267	164.665273146338	168.059938928868	191.588911379099	-0.158568654911936	0.142853211059494	-0.185698172935889	-0.176823180140459	-0.135512733228429	-0.109108709183971	-0.163293137482979	-0.0561990081501231	-0.432125695445774	-0.333545551470861
SGL_RS04210	CDS	SGL_RS04210	chemotaxis protein	ctr1	slr1044	slr1044	WP_010871656.1	genome	1	492130	494739	+	2	#EEC21F	down	down	NA	night 2	9: dusk	stable	167.6421	180.525733227935	146.7037	150.151377862471	147.758	139.870815144855	148.6909	131.842633869941	127.463768386673	128.167549768197	125.85928164503	134.871794451251	112.6907	125.5377	146.910377483609	96.02116	104.169990646815	133.547294249057	151.737080144323	-0.0543984215498267	0.0524215818001244	-0.246877662888486	-0.213365206601401	-0.236546676676806	-0.315687953199165	-0.227466564411297	-0.400965951248691	-0.449695701561726	-0.441751882458207
SGL_RS04215	CDS	SGL_RS04215	ABC transporter permease	ycf63	slr1045	slr1045	WP_010871657.1	genome	1	494828	495619	+	4	#777777	up	up	NA	night 1	4: non-osci	NA	55.85968	57.0511920844745	65.02108	57.7174037904622	59.01752	59.979620601632	57.60902	46.9375791576775	54.62764777214	46.4619404681856	54.4871342587257	53.3200105882684	57.04237	58.57129	77.7668032563558	60.05673	71.8979655208475	71.3754159661891	57.3819434972011	-0.0153051945101318	0.0151445284660493	0.203795015917758	0.031893903377026	0.0640307944782022	0.0873598930624325	0.029182212544893	-0.2663690678153	-0.0474812005254034	-0.281063094365954
tatA	CDS	SGL_RS04220	twin-arginine translocase TatA/TatE family subunit	slr1046	slr1046	slr1046	WP_041425909.1	genome	1	495749	496006	+	5	#0000FF	up	up	NA	night 2	3: dawn	NA	121.3666	110.039879031837	115.3579	130.034885243138	74.37052	104.428246073511	111.0313	76.7834449745851	76.4050381114671	99.3957453997069	81.2041183577302	94.9043858185556	111.894	88.27542	139.256833738126	121.6158	162.337583466659	162.738427911716	111.252140146348	0.0689421892965672	-0.0724027994969998	-0.00431245149273041	0.168469457389349	-0.637626493649509	-0.147917269004305	-0.0594628250565392	-0.591562063426806	-0.598689581165231	-0.219173254129956
SGL_RS04225	CDS	SGL_RS04225	sensor domain-containing diguanylate cyclase	slr1047	slr1047	slr1047	WP_010871659.1	genome	1	496450	497844	+	5	#0000FF	up	up	NA	night 2	4: non-osci	NA	35.79503	26.4664546246294	32.07271	36.6969888201044	28.54868	30.5516479709249	27.03907	31.9079909927574	18.9022714031944	19.4762738917281	21.8746203822927	20.1072773873913	26.00234	28.14518	33.1136065478676	37.39179	34.1759424173002	40.1024556364176	38.4568969855605	0.201419310557757	-0.234175030056539	0.0430062819141037	0.237321708980648	-0.124915936761277	-0.0270897764462713	-0.203294446821868	0.0355777975043801	-0.719780371059802	-0.676622284017368
SGL_RS04230	CDS	SGL_RS04230	exonuclease subunit SbcC	slr1048	slr1048	slr1048	WP_010871660.1	genome	1	498076	501096	+	5	#0000FF	down	up	NA	dusk	4: non-osci	stable	15.11558	12.7949171902505	11.37496	11.7689244405577	15.25076	15.7506251968457	14.63109	12.7911220262442	8.68608585295893	10.476653472726	9.19642513070793	11.1829058949774	13.18603	14.33781	15.6905507592414	25.99871	20.9434656267282	13.121780559929	6.67344492247803	0.115228513264136	-0.125237014255217	-0.294946352333525	-0.245825345607541	0.128073314706074	0.174601270887566	0.0682294282401871	-0.125665002681646	-0.684029706902003	-0.413629869886968
SGL_RS04235	CDS	SGL_RS04235	hypothetical protein	sll1011	sll1011	sll1011	WP_010871661.1	genome	1	501178	501990	-	5	#0000FF	nc	up	DOWN	dawn	10: late night	NA	32.53338	35.2482955372843	31.91163	35.6759093281111	33.48046	36.4341702275853	32.68409	35.6475826949112	24.5615083937184	29.9009409815714	27.310144891287	26.8767943957169	34.58649	36.43487	49.0199254735093	44.49364	25.3199217488313	21.9270313721367	43.9212345587433	-0.058974583631228	0.0566581962584667	-0.0868129988567177	0.0740549022749066	-0.0175759504093966	0.104396834179286	-0.0523067703397948	0.0729089489786749	-0.464496136606035	-0.180704413435874
SGL_RS04240	CDS	SGL_RS04240	50S ribosomal protein L32	rpl32	ssr1736	ssr1736	WP_010871662.1	genome	1	502042	502215	+	5	#0000FF	up	up	NA	dawn	8: DAWN	NA	1657.107	1699.80170593828	1914.162	1699.1891942281	1935.557	2255.62063352934	2130.541	2246.10371987384	1482.33643689388	1576.80054815989	1863.02274615287	1901.50526845755	2017.875	1735.311	1778.54098725236	2443.026	1320.3059778146	997.560542506418	1369.75772304571	-0.0184665413092772	0.0182331532356034	0.189579631422916	0.0177131944347222	0.205615491801171	0.42639114311207	0.344086512699585	0.420291247377984	-0.179260377683368	-0.0901331191848501
SGL_RS04245	CDS	SGL_RS04245	phospholipid carrier-dependent glycosyltransferase	slr1050	slr1050	slr1050	WP_010871663.1	genome	1	502314	503747	+	5	#0000FF	up	up	mixed	night 1	4: non-osci	NA	175.1002	170.652923366245	192.2548	182.223118037714	185.0706	205.408257101482	228.7789	208.242223849406	204.948013983289	215.72514557789	257.023886627497	250.016835798496	229.1598	243.4944	217.069484550906	232.7433	146.160187318472	101.82325960419	184.791267752052	0.018438447580392	-0.0186771553379103	0.153277334168962	0.0759637166044207	0.0983334452929855	0.248751892939096	0.404211716198106	0.268520339647102	0.245515725786682	0.319452067171049
SGL_RS04250	CDS	SGL_RS04250	enoyl-[acyl-carrier-protein] reductase FabI	slr1051	slr1051	slr1051	WP_014407072.1	genome	1	503943	504719	+	4	#777777	down	down	DOWN	night 1	5: dusk	2: DOWN	53.88508	60.2110643764393	48.25823	53.8429916007752	58.57755	39.0347403135537	48.54505	42.4927687761539	44.8093730006377	42.9419979120606	38.5402624856291	55.2468666968777	34.86202	48.01337	77.7138165632445	35.49506	39.9116010678564	56.753627024366	46.3959674364689	-0.082292267830631	0.077850486086033	-0.241403132876694	-0.0834195641244895	0.0381697192162996	-0.547419462803623	-0.232853939037084	-0.424960783756287	-0.348377595105483	-0.409788819349941
SGL_RS04255	CDS	SGL_RS04255	hypothetical protein	slr1052	slr1052	slr1052	WP_010871665.1	genome	1	504755	505267	+	5	#0000FF	down	up	DOWN	night 2	3: dawn	4: complex	38.38005	39.4926639404819	33.58837	38.5611709739909	46.7534	44.3804867807368	37.14266	41.4766973720198	35.9307356258984	33.6353871364994	28.4100856496915	35.7972683350692	32.70479	36.76955	50.0254289953166	49.86577	24.4930389090046	24.004835245235	19.6495878272964	-0.0207613154614226	0.0204667802353656	-0.213156121328189	-0.0139690444178514	0.263953377979209	0.188807585125099	-0.0680407677997637	0.0911831160519188	-0.115899433903201	-0.211138043088757
SGL_RS04260	CDS	SGL_RS04260	DUF2993 domain-containing protein	slr1053	slr1053	slr1053	WP_010871666.1	genome	1	505356	506159	+	2	#EEC21F	down	down	NA	night 2	10: late night	NA	69.04061	52.7182855399529	56.37916	58.6846501488255	62.85419	56.0468957934905	53.36358	40.001104625833	27.8614029748396	35.4527852911289	30.5898706727206	32.7673842968846	30.42707	31.9767	25.5353682334303	21.1287	23.3866131278659	43.6156084311877	43.3503808352775	0.181489938940997	-0.207651819404757	-0.11079328921197	-0.0529720782565101	0.0460536487187541	-0.119320802078081	-0.190099816606542	-0.605915431985399	-1.12768736499408	-0.780056297454745
SGL_RS04265	CDS	SGL_RS04265	iron-regulated protein	sll1009	sll1009	sll1009	WP_010871667.1	genome	1	506252	508027	-	2	#EEC21F	nc	down	NA	dusk	1: DUSK	7: DOWN	1887.981	1779.79660644779	1924.809	1747.00510147795	1635.775	1582.37078546068	1031.635	700.03885671993	733.207780502853	732.161064400634	611.753396498363	353.220941950074	492.132	511.457	307.528143481364	452.2566	331.614655208736	196.128308815919	574.315011602499	0.0419380813655407	-0.0431937838915822	0.069809128765408	-0.0700223434994879	-0.164931844639929	-0.212818468932727	-0.829973539621777	-1.38939925624191	-1.32261216424918	-1.32467320491067
SGL_RS04270	CDS	SGL_RS04270	hypothetical protein	SGL_RS04270			WP_041425773.1	genome	1	508260	508484	+	3	#61D04F	down	down	NA	NA	NA	NA	15.28728	33.1738377100048	22.62635	24.3560693422207	18.84053	23.4586960575272	21.31534	16.3046327600354	13.6536795378414	13.1345257613689	14.1695302177837	14.8082877112666	16.24643	15.52492	8.05115139595213	8.88234	11.8817295133044	18.2436747863786	12.1494400667758	-0.664495942567739	0.453218240146613	-0.0988238064856349	0.00745364586850895	-0.362988129824461	-0.0467048556205769	-0.184935611727259	-0.57154573289106	-0.827537883327128	-0.883463568487862
SGL_RS04275	CDS	SGL_RS04275	magnesium chelatase subunit H	chlH	slr1055	slr1055	WP_010871668.1	genome	1	508515	512510	+	2	#EEC21F	down	down	DOWN	night 1	3: dawn	6: UP	148.6758	155.76920658957	153.2727	137.574864321789	148.8248	131.042383264743	112.4284	123.906640475569	134.922340027656	126.010907206391	126.798603340447	124.236197577631	117.6778	98.56926	136.60361978117	100.8266	75.1305306500046	96.1784463882928	165.378780188235	-0.0340118118706203	0.0332284102875453	0.00991910531263988	-0.145964744647682	-0.0325666949258737	-0.216148149919151	-0.437175136625749	-0.296928143221615	-0.174052405421055	-0.272633035106134
SGL_RS04280	CDS	SGL_RS04280	hypothetical protein	slr1056	slr1056	slr1056	WP_010871669.1	genome	1	512615	514633	+	5	#0000FF	up	up	NA	dusk	5: dusk	NA	28.43308	17.3623951610551	21.38434	28.1357485696839	22.37746	22.5919557405717	21.25028	16.8981892275255	18.5126041282025	22.0503649902673	21.4302489496303	20.3019736322783	26.18295	28.71995	25.4215404404135	42.56396	44.6668286309956	43.1597867743982	24.2018470869559	0.31236532739717	-0.399239076502942	-0.0986503783595518	0.297199288391242	-0.0331587698290637	-0.0193958919733664	-0.10772320859029	-0.438336400554648	-0.30669720905252	-0.0544025230493261
SGL_RS04285	CDS	SGL_RS04285	hypothetical protein	sll1006	sll1006	sll1006	WP_010871670.1	genome	1	514847	515944	-	4	#777777	down	up	NA	dawn	7: night	NA	21.17233	22.214623466521	17.11956	23.4942092315504	24.89177	17.5782375033465	16.05497	19.2670865265445	20.7509815380445	20.7506058763034	21.2584433156151	21.1002574612501	20.14584	26.59597	28.0470437973742	23.84399	19.884041876773	19.7604205824359	21.1619345425398	-0.0350812412819994	0.0342484012221298	-0.341615664285393	0.115043923367591	0.19840753395761	-0.303470862226694	-0.434241317662375	-0.171122856013776	-0.0640817082328022	-0.0641078260449011
SGL_RS04290	CDS	SGL_RS04290	nucleoside triphosphate pyrophosphohydrolase	sll1005	sll1005	sll1005	WP_010871671.1	genome	1	516088	516897	-	5	#0000FF	nc	up	NA	night 1	4: non-osci	NA	10.83581	11.0250353500512	10.99892	10.8909253156272	10.32924	11.1847016858028	9.601504	9.36006695483511	8.84960710786016	8.94465912064552	9.27766859497739	12.3402397593888	10.87724	10.69495	13.4185856599202	16.03756	14.3020818215701	11.2937034391868	14.1321611887844	-0.0125421885163306	0.0124340910437359	0.00901267985128846	-0.00522265689415942	-0.0816150823569407	0.0331775873629839	-0.187016875056164	-0.223758435615753	-0.304663879493727	-0.289250782934193
SGL_RS04295	CDS	SGL_RS04295	glycosyl transferase	sll1004	sll1004	sll1004	WP_010871672.1	genome	1	517027	518211	-	4	#777777	down	down	NA	night 1	10: late night	4: complex	23.82174	24.9703615674313	17.43242	17.5959253660996	22.12288	18.5480149255151	17.39209	20.0196123762459	16.3109621061238	17.9399708745525	15.085553192984	16.9355895667562	13.92099	16.15378	27.5165933785706	20.06959	26.7714918147871	23.9510088515568	20.3291659345181	-0.0343688290496138	0.0335690872583109	-0.48487476329142	-0.471406237068127	-0.141108413511983	-0.395382831429966	-0.488216313079815	-0.285233583493263	-0.580805741904013	-0.443470076135235
SGL_RS04300	CDS	SGL_RS04300	PAS domain-containing sensor histidine kinase	hik13	sll1003	sll1003	WP_010871673.1	genome	1	518287	520272	-	5	#0000FF	down	up	NA	dusk	4: non-osci	NA	7.823604	6.30868460982773	4.978927	7.20129159499379	6.234991	6.46576541694706	7.44044	6.09576526904645	4.76950663614172	5.61619060306074	3.84127586018358	5.85235848913614	7.268038	7.668654	9.57746484035092	16.00029	15.7944440660239	8.7399564147088	11.8718565607184	0.146910136330171	-0.163583984353974	-0.505088349208875	0.0273324735309561	-0.180535734696357	-0.128102045967891	0.0744647272139524	-0.213115862540591	-0.567083172539955	-0.331331313411947
SGL_RS18690	CDS	SGL_RS18690	DUF4351 domain-containing protein	ssl1923		ssl1923	WP_080504050.1	genome	1	520682	520846	-	4	#777777	down	down	NA	dawn	5: dusk	NA	30.19119	20.1951122422919	17.80045	25.1121335790081	26.36773	25.3048349602905	32.20868	20.0102311145888	19.3944311617065	19.6440121357717	16.5617885662406	17.3754750100486	13.63336	16.93628	16.468264218993	31.49193	23.2233804123676	16.3482280553263	3.10639092616427	0.261096039011333	-0.319025419057395	-0.50111787010861	-0.00464697528382557	0.0657417913494368	0.00638148156371813	0.354417952867928	-0.332293753257246	-0.377389121194692	-0.358941964545526
SGL_RS18695	CDS	SGL_RS18695	hypothetical protein	ssl1920		ssl1920		genome	1	520889	521357	-	4	#777777	down	down	NA	NA	3: dawn	NA	13.90928	11.0836287658122	11.68985	9.6897358400327	8.800776	9.74241745061674	6.08027	4.43249611280279	4.63977649540186	7.1142712958787	8.98273980071953	3.79991515375637	9.592772	9.235507	13.5187243588749	5.965751	16.9105638595537	11.7530832084041	3.27860023123947	0.154528924840635	-0.17308852207583	-0.0962623994647078	-0.366989576526317	-0.505816174577626	-0.359167109977863	-1.03931152289458	-1.49532754627633	-1.42939160182503	-0.812730920956852
SGL_RS04310	CDS	SGL_RS04310	MCE family protein	ycf22	sll1002	sll1002	WP_010871677.1	genome	1	521483	522853	-	4	#777777	down	up	NA	dusk	10: late night	NA	26.47273	28.1936140275322	22.99387	21.0582442943895	23.0272	22.3523778529134	21.17793	19.2658680315516	19.8867186922881	20.5125561142294	20.4304339260791	22.3243358325924	22.69741	19.87326	38.9784955438602	26.96772	23.1394732315993	31.7368084358228	29.6591227013058	-0.0461459138755612	0.0447155288245768	-0.249403593962395	-0.376267735865469	-0.247313897476854	-0.290224580371525	-0.368091311792205	-0.504605705615481	-0.458847643101815	-0.414145613904895
SGL_RS04315	CDS	SGL_RS04315	ABC transporter ATP-binding protein	sll1001	sll1001	sll1001	WP_010871678.1	genome	1	523016	523798	-	3	#61D04F	down	down	NA	night 1	3: dawn	NA	29.38697	34.5560809479216	33.63444	23.2157655630924	31.05895	23.2413741177251	23.50713	17.3353854057847	16.1843184176999	18.5061912840942	19.6314304125697	20.2866812403746	22.26522	29.62226	27.7625910205246	31.64972	30.5009914709346	49.8780271253209	32.9483737443094	-0.121610967003202	0.112152026957825	0.0731516562559843	-0.461682725815588	-0.0417785239974213	-0.460092212978648	-0.443689171601491	-0.883067670465835	-0.982190972285035	-0.788779573747502
SGL_RS04320	CDS	SGL_RS04320	hypothetical protein	ssl1918	ssl1918	ssl1918	WP_041425911.1	genome	1	523821	524093	-	3	#61D04F	down	down	NA	night 1	3: dawn	NA	110.3534	96.1819961077944	86.0681	57.2834383484286	71.91875	69.2564423545169	54.12716	46.5846650286724	25.7881996765548	40.8562437277605	48.7981270255304	34.627097510373	44.97637	54.25192	53.0845146985855	73.2061	69.8541240617345	104.822370044185	38.1756100999309	0.0957420274797435	-0.102550279880763	-0.262838526394115	-0.850199056592313	-0.52194920131285	-0.576368867895977	-0.931964454079849	-1.14846202778464	-2.00160608794977	-1.33776057671748
SGL_RS04325	CDS	SGL_RS04325	hypothetical protein	slr1753	slr1753	slr1753	WP_010871680.1	genome	1	524346	529595	+	1	#FF0000	nc	up	NA	noon	4: non-osci	5: DOWN	136.0041	127.803902320534	130.9469	132.872117662422	134.9719	137.631019343053	137.6691	146.392309852603	146.923344455415	147.590910675217	150.146414843443	151.088811927146	148.8423	141.9066	153.029384747347	138.869	103.5577596581	85.3357196130201	118.880101510532	0.0441618160394754	-0.0455564400796557	-0.0105064216557819	0.0105500685413039	0.0331707539249926	0.0613173341727981	0.0617164533261984	0.15035144147864	0.155575314216535	0.162115548567789
SGL_RS04330	CDS	SGL_RS04330	glycerol-3-phosphate dehydrogenase (NAD(P)(+))	slr1755	slr1755	slr1755	WP_014407073.1	genome	1	529735	530688	+	5	#0000FF	down	up	NA	night 2	3: dawn	stable	65.89346	55.0475575208132	57.16108	59.2649409328082	60.68915	51.776268755525	53.94052	66.269615856433	53.5359486595785	59.3571842837276	56.2150331247987	59.9414015517483	64.35298	62.97845	73.4224498372993	65.77959	67.2550727168172	55.0752446381242	81.4857787497493	0.123903566274458	-0.13555316462791	-0.0811985420243083	-0.029052807802917	0.00520689770378767	-0.223940715449607	-0.164862287380365	0.132115839642057	-0.175723749999236	-0.0268090602472616
SGL_RS04335	CDS	SGL_RS04335	N-acetyltransferase	sll1647	sll1647	sll1647	WP_010871682.1	genome	1	530717	531235	-	4	#777777	up	down	NA	night 1	10: late night	stable	15.99726	14.1249050943197	20.5614	15.7097162329987	14.61617	17.3041024322196	12.987	9.6602592942406	16.7711381606433	11.5719996685565	11.8469441333658	12.093070015586	7.946229	14.53779	12.2163424360545	10.39696	13.7361034835889	26.4390167217956	15.1429075976794	0.0869993519359629	-0.0925842964466973	0.449113028682566	0.0608316507529523	-0.0432601513986757	0.200288640026031	-0.213757264109803	-0.640691651941859	0.155155129141692	-0.380187283435171
SGL_RS04340	CDS	SGL_RS04340	type I glutamate--ammonia ligase	glnA	slr1756	slr1756	WP_010871683.1	genome	1	531446	532867	+	1	#FF0000	nc	up	DOWN	dawn	8: DAWN	4: complex	621.1501	648.06711665623	680.0159	594.144467089292	719.0719	758.706882929895	710.8151	811.705847162309	681.063682643116	693.598425516145	765.968162654376	871.300119602417	745.8143	767.9923	976.45689003122	832.7194	541.82190597062	375.760317932826	669.348601780143	-0.0309251555426989	0.0302761414024452	0.0997013883396623	-0.0950533241600703	0.1802689417221	0.257675534565429	0.163607237943557	0.355089914840893	0.101922612052128	0.128233532380062
SGL_RS04345	CDS	SGL_RS04345	sensor histidine kinase	hik14	slr1759	slr1759	WP_010871684.1	genome	1	533086	537474	+	5	#0000FF	up	up	NA	night 1	7: night	NA	7.039746	6.99995995766658	8.721774	7.24798422484105	6.354282	6.81173561315807	6.792588	7.59229738057012	5.83291162758091	4.58302361858452	7.26394235361431	6.92053058721706	6.748344	8.356716	9.56177412882217	9.698932	9.30924979810331	7.32169742915889	8.25256737276723	0.00408256055959277	-0.00409414624520031	0.313180791977029	0.0461389997948267	-0.143711697993675	-0.043418375426431	-0.047479464470518	0.11309568640116	-0.267224599037106	-0.615141094931092
SGL_RS04350	CDS	SGL_RS04350	diguanylate cyclase response regulator	slr1760	slr1760	slr1760	WP_010871685.1	genome	1	537471	538418	+	4	#777777	up	up	mixed	night 1	7: night	NA	16.95297	15.8876737450435	16.00726	22.13589969934	14.65052	11.9664612422678	16.13417	18.8328827766231	14.04255015759	15.637138290319	15.2537042636064	19.0852324509535	14.1385	16.36012	21.815817667038	13.07053	14.0531531822706	15.1549513652671	2.34290032933276	0.046055634807856	-0.0475745048243471	-0.0367560277068773	0.430905604813515	-0.164530535194795	-0.456485829964576	-0.0253630449334473	0.197771445051895	-0.225677451235736	-0.0705058940726732
SGL_RS04355	CDS	SGL_RS04355	peptidylprolyl isomerase	slr1761	slr1761	slr1761	WP_010871686.1	genome	1	538415	539020	+	1	#FF0000	nc	up	NA	dawn	6: NOON	2: DOWN	332.3379	340.807515459152	351.8673	325.771985194941	351.8793	384.861107275986	480.6218	482.580807495353	415.904935179605	437.721390103111	418.058761508601	483.643347926542	436.4758	401.9955	505.937143724591	391.4605	241.163816854198	177.372644360495	367.076987166045	-0.0182673668678717	0.0180389550770658	0.0641132516531971	-0.0470556505829404	0.0641624521480696	0.193419689746117	0.513983892553429	0.519852344888565	0.30533560925511	0.379094690756432
SGL_RS04360	CDS	SGL_RS04360	5-formyltetrahydrofolate cyclo-ligase	sll1643	sll1643	sll1643	WP_010871687.1	genome	1	539288	539854	-	4	#777777	down	down	NA	noon	1: DUSK	NA	47.9035	47.2501515002194	48.00156	37.2460216421881	36.39827	43.6272835943114	33.37666	21.1356350593051	33.8632925045669	36.4847937815804	44.1793742617971	38.4009675790505	45.29427	47.56047	36.2088819394673	48.28891	101.68623009402	114.384945089199	50.6226669448992	0.00987204757764339	-0.0099400655459235	0.0128222719976997	-0.353172685386331	-0.386389139517441	-0.125028372000584	-0.511419429129882	-1.17058155919823	-0.490536768366266	-0.382963721244114
SGL_RS04365	CDS	SGL_RS04365	HAD family hydrolase	slr1762	slr1762	slr1762	WP_071822669.1	genome	1	540062	540763	+	1	#FF0000	up	up	NA	dusk	7: night	stable	30.91924	29.0498922254506	30.12384	34.8433449783177	36.23179	47.6939620381222	77.91989	97.8974744779901	98.6463759344577	100.899014068415	100.075551103165	128.700532732087	99.07008	90.56204	114.402044408294	73.16543	50.2688556332108	22.7210601735119	31.3957886340962	0.0442847613700686	-0.0456872853788529	0.00668559088716882	0.21666303337396	0.273035985995395	0.669586538786203	1.37777154411267	1.70705154556083	1.71804595361802	1.75062007550335
SGL_RS04370	CDS	SGL_RS04370	class I SAM-dependent methyltransferase	slr1763	slr1763	slr1763	WP_010871689.1	genome	1	540863	542065	+	6	#28E2E5	down	up	NA	night 1	3: dawn	4: complex	81.04403	69.1367832574022	78.45218	66.4418046346695	88.65114	79.4340593975336	97.08054	101.649830174784	103.530472181419	111.100907715224	117.364295533833	158.835052612582	149.593	157.1463	164.135068982316	156.4931	148.521618916305	103.144680748069	78.5377223767966	0.110077311223579	-0.119175123667481	0.0631849325895581	-0.176537345170204	0.239510579194168	0.0811291284234217	0.37055352911239	0.436907295543767	0.46335495011409	0.565170094517158
SGL_RS04375	CDS	SGL_RS04375	hypothetical protein	sll1642	sll1642	sll1642	WP_010871690.1	genome	1	542105	542596	-	5	#0000FF	down	up	NA	night 1	4: non-osci	NA	3.857178	4.87638076094364	2.387865	4.89004961510976	2.267394	4.80360994989408	6.322941	1.4912773865886	3.38219958063906	2.13138940856203	3.47141147539343	5.51216041436115	6.286727	7.099811	7.36385798410256	12.59234	11.048559455969	9.53502166535469	0	-0.179023920156164	0.15924113511386	-0.870848369852734	0.163279458275283	-0.945534537993859	0.13754936511271	0.53402611288486	-1.55002101219588	-0.368607850324653	-1.0347754446549
SGL_RS04380	CDS	SGL_RS04380	hypothetical protein	slr1764	slr1764	slr1764	WP_010871691.1	genome	1	542803	543342	+	5	#0000FF	up	up	NA	night 1	9: dusk	NA	6.589346	4.93658299256023	3.988619	9.15827810632285	3.718526	5.6896091184301	6.00094	5.43487758667845	1.65930133272378	5.64925839198664	6.32568313293913	6.88757567965889	8.157927	10.0912	16.7732320749003	35.15926	60.8938637556849	27.5826987841677	0	0.193324151449059	-0.223298350180282	-0.53092181058118	0.668265243722728	-0.632080272254097	-0.0184815903727529	0.0583773734564368	-0.0845635909350772	-1.79623522514733	-0.0287496420313843
SGL_RS04385	CDS	SGL_RS04385	glutamate decarboxylase	sll1641	sll1641	sll1641	WP_010871692.1	genome	1	543468	544871	-	2	#EEC21F	down	down	NA	noon	1: DUSK	stable	96.13687	118.003320379853	104.3177	94.2483921544659	83.1901	70.1381794678267	66.19498	50.6035877862208	65.0044972654975	61.1776659997592	64.3111118515478	62.3634656892191	65.02309	66.37899	80.4254973847783	66.4752	51.0939757383014	67.7455139732284	83.4787248177905	-0.155393851388047	0.140271864901618	-0.0375716233936482	-0.18401567802247	-0.364071833412287	-0.610283700768772	-0.693761872584157	-1.08124400933493	-0.719944151844269	-0.807478617301065
SGL_RS04390	CDS	SGL_RS04390	DUF433 domain-containing protein	ssr2962	ssr2962	ssr2962	WP_010871693.1	genome	1	545029	545253	+	4	#777777	down	down	NA	noon	1: DUSK	NA	63.5213	44.4292469330421	36.55025	67.1277033090474	34.45834	44.2914186757789	30.53278	30.9788022440672	13.0847762237647	41.5220491811018	18.2179674228647	20.8349164309681	23.53649	37.25981	28.8499591688285	41.747	48.7150910045479	43.0029477107496	18.9835001043372	0.23494179066612	-0.280788959542816	-0.562417373602952	0.314609635537911	-0.647445445020573	-0.285271439511746	-0.821939695248024	-0.801017282462544	-2.04440939611897	-0.37842100288723
SGL_RS04395	CDS	SGL_RS04395	hypothetical protein	slr1767	slr1767	slr1767	WP_010871694.1	genome	1	545250	545588	+	4	#777777	down	down	NA	noon	4: non-osci	NA	22.56705	20.4453171727273	15.59508	24.445439767176	19.57985	17.7776077968646	19.11804	9.3787710566575	10.194948769959	8.99881867750085	11.7556943178515	9.94279453756067	8.985855	18.13531	16.4763607107428	25.93958	11.8291554889092	24.0442869340072	0	0.0694663077512004	-0.0729810878712248	-0.463660578255119	0.184813827535981	-0.135381819168435	-0.274690327487024	-0.169816907351067	-1.19728073445981	-1.07689700598614	-1.25694400297605
SGL_RS04400	CDS	SGL_RS04400	nitrilase	sll1640	sll1640	sll1640	WP_010871695.1	genome	1	545591	546556	-	1	#FF0000	down	up	NA	dawn	4: non-osci	NA	30.63432	44.1532888775574	33.03955	35.006545657373	39.4949	46.3622950381392	49.37916	51.9646874844294	53.069668622918	59.6560370372735	47.3247536250011	74.07619728453	61.37043	52.8667	103.296022374308	42.41179	32.886929902896	25.3137058094051	24.5842221848094	-0.287650430493137	0.2397216467409	-0.1786052208644	-0.0951745502907335	0.07886711105453	0.310152726578427	0.401103036488439	0.47473231704275	0.505088282124953	0.673868884138919
SGL_RS04405	CDS	SGL_RS04405	urease accessory protein	ureD	sll1639	sll1639	WP_014407074.1	genome	1	546553	547365	-	1	#FF0000	down	up	mixed	dawn	10: late night	NA	274.0536	278.871398646142	276.8484	244.470401709222	249.7313	278.052796457596	308.5059	332.635565948507	281.906287044569	281.127474522813	282.695012631092	325.619035648818	295.0804	292.5961	381.575556242658	307.5223	235.935634477746	183.566759348973	180.93867442621	-0.0126257135524786	0.0125161778078306	0.00201238429906896	-0.177423992641714	-0.146707147410784	0.00827504704435934	0.158214280587681	0.266858632454511	0.0281318533276807	0.0241406550862
SGL_RS04410	CDS	SGL_RS04410	photosystem II protein PsbQ	sll1638	sll1638	sll1638	WP_010871697.1	genome	1	547425	547874	-	4	#777777	nc	up	NA	dawn	6: NOON	stable	1212.967	1183.8913332758	1227.044	1160.18057135017	1229.345	1328.74256027337	1490.921	1501.38493331992	1109.36146244961	1162.19368269145	1309.92246316904	1369.25004511619	1384.279	1387.617	1123.13561973532	1297.266	1071.73200210005	743.820683433209	740.736174071238	0.0173956602392109	-0.0176079754592074	0.0340423420904419	-0.0467952758314523	0.0367452057330186	0.148916973255812	0.315059174245593	0.325149269697904	-0.111415126379984	-0.0442941229951257
SGL_RS04415	CDS	SGL_RS04415	hypothetical protein	slr1768	slr1768	slr1768	WP_010871698.1	genome	1	548236	549132	+	2	#EEC21F	down	down	NA	noon	1: DUSK	5: DOWN	110.8068	108.769928946444	99.75792	114.141135794974	113.7944	102.31635641324	87.28056	64.3460423305743	71.4934515934211	65.7859918515	58.6447947976832	55.9759495035822	54.85833	60.28239	69.000252348252	59.48791	43.51335724772	52.299115488902	110.853482214625	0.0133212559455944	-0.0134454062177371	-0.138221873858365	0.0560936605846055	0.0517043985415497	-0.101688369127493	-0.330992900309281	-0.770801841728525	-0.618842153443862	-0.738872842251252
SGL_RS04420	CDS	SGL_RS04420	gamma carbonic anhydrase family protein	sll1636	sll1636	sll1636	WP_010871699.1	genome	1	549129	549701	-	4	#777777	down	down	NA	dusk	10: late night	7: DOWN	55.4747	56.7577814223156	40.32283	65.0811838827697	46.72493	42.6205113180829	42.30191	51.2187416545613	41.9975744946692	39.5965689647755	43.9154755721324	39.0806813760749	50.38159	40.23474	63.7558454784168	46.38814	56.4537671901765	37.660839499181	34.8859085687034	-0.0165884039280853	0.0163998332230248	-0.476821468589591	0.213822130650747	-0.264225861835421	-0.396870463232983	-0.407695559621235	-0.131746555319934	-0.418112354799518	-0.503042937995659
SGL_RS04425	CDS	SGL_RS04425	hypothetical protein	slr1770	slr1770	slr1770	WP_010871700.1	genome	1	549994	550329	+	3	#61D04F	down	down	NA	noon	8: DAWN	NA	744.4784	673.975808386058	704.8395	632.902433419097	712.1641	405.853573516587	249.982	181.607405072715	252.577832968439	316.91961280492	298.888528031374	204.782384047001	294.0201	356.796	222.844368995104	306.3218	286.169333590523	459.349668728462	581.200195158681	0.0699823195583348	-0.0735508636780284	-0.00895289529649328	-0.164264557369779	0.00596203958995153	-0.805288355662966	-1.50442345497174	-1.96542464211358	-1.48951964288695	-1.16213072734268
SGL_RS04430	CDS	SGL_RS04430	hypothetical protein	slr1771	slr1771	slr1771	WP_010871701.1	genome	1	550563	552170	+	3	#61D04F	down	down	NA	night 1	3: dawn	NA	40.34745	48.8224373947048	40.18385	42.3925943001431	34.89587	25.0839253900937	19.42692	15.8939750319374	14.0103054959193	24.6628071590462	22.1634942605591	13.1069537187538	20.75103	23.98253	28.3517691415292	21.87442	15.6834396094456	33.4775322239384	43.0316280350181	-0.144079098751486	0.130987726194508	-0.149940800558954	-0.072744337615671	-0.353500294807802	-0.829793461803307	-1.19849940532255	-1.48807661214366	-1.67006818113595	-0.854219576458598
SGL_RS04435	CDS	SGL_RS04435	thymidylate synthase (FAD)	sll1635	sll1635	sll1635	WP_010871702.1	genome	1	552220	552867	-	5	#0000FF	nc	up	NA	dawn	4: non-osci	2: DOWN	50.70136	38.4642091503651	37.46884	52.1856838040468	56.63866	59.8138394501626	65.01018	66.2375705876436	58.0755466453323	56.6397000238244	54.9983005724985	83.2248727958782	71.88812	61.02156	70.8203132051345	79.26255	38.9181649567724	47.2380865004447	69.0788476018937	0.185537718198395	-0.212970082139726	-0.250795414144534	0.227167355828369	0.345300405437625	0.423992599144521	0.544178920665038	0.57116303168861	0.381444100671711	0.345326896591162
SGL_RS04440	CDS	SGL_RS04440	photosystem II reaction center protein K	psbK	sml0005	sml0005	WP_010871703.1	genome	1	553065	553202	-	2	#EEC21F	up	down	NA	dawn	6: NOON	NA	1894.294	1827.39424341991	1966.563	1797.64838411301	1839.054	2394.20274006982	2290.898	2205.55602933304	1697.43434471805	1536.35266269028	1513.21341727961	1391.36515224413	1359.755	1349.656	1352.06835942892	1145.532	1392.87448696726	1219.54999930683	1740.70442261075	0.0257030492189382	-0.0261692938114198	0.0797191951252664	-0.049846348861822	-0.0169933673639041	0.363588114778418	0.299956016004041	0.245185201241625	-0.132601436116709	-0.276447791391052
SGL_RS04445	CDS	SGL_RS04445	1-acyl-sn-glycerol-3-phosphate acyltransferase	sll1752	sll1752	sll1752	WP_010871704.1	genome	1	553297	554019	-	2	#EEC21F	nc	down	NA	night 2	1: DUSK	NA	38.38773	39.8204038901954	44.00872	34.2010385713301	43.20279	32.5795044955748	32.80846	33.9961741158413	29.9205373689729	31.5133682602782	19.5282500037623	19.0765840920013	21.52016	14.68748	14.6156794013654	10.78043	10.9696465423661	17.3569045833656	57.4231185728707	-0.0266734089948014	0.0261891939667268	0.170470751222278	-0.193278524519009	0.143805823308836	-0.263353998165996	-0.253250783505454	-0.201946263606405	-0.386182574051853	-0.311354697179733
SGL_RS04450	CDS	SGL_RS04450	BolA family transcriptional regulator	ssr3122	ssr3122	ssr3122	WP_010871705.1	genome	1	554289	554546	+	3	#61D04F	down	down	NA	dusk	8: DAWN	NA	183.429	157.568840867184	171.8985	144.022701584034	143.12	144.733884908902	122.5866	127.024464525857	101.708005278252	95.7007362770412	95.326573724292	81.6898510843263	97.3623	114.2706	92.4478139942178	122.3904	110.87311551659	220.015081310812	152.971692701229	0.105459141658304	-0.113780333390516	0.0117943513885471	-0.243466369955832	-0.25253731190808	-0.236359881109858	-0.475961318449631	-0.424656221971578	-0.745329368472604	-0.833160675117949
SGL_RS04455	CDS	SGL_RS04455	glutaredoxin	ycf64	slr1846	slr1846	WP_010871706.1	genome	1	554727	555050	+	3	#61D04F	down	down	NA	dusk	6: NOON	NA	359.1194	345.972191395263	315.4635	325.490154319312	310.5658	295.422011918486	281.244	215.885415248616	186.868935804369	205.374081125348	207.693262864835	231.499071455201	228.5377	272.1174	228.30232546392	281.8909	448.040217064186	971.910055583862	440.311738531155	0.0266529152150082	-0.0271545944017404	-0.160337584710348	-0.115196771482004	-0.182911709166308	-0.255033350331099	-0.325988357258118	-0.707544894467087	-0.915783913454779	-0.779556555410971
SGL_RS04460	CDS	SGL_RS04460	YbaB/EbfC family nucleoid-associated protein	slr1847	slr1847	slr1847	WP_010871707.1	genome	1	555262	555606	+	1	#FF0000	down	up	DOWN	dusk	8: DAWN	NA	492.3101	543.195836416149	531.2273	404.470886425426	442.9896	484.77753144189	506.8342	478.859975191473	358.038063967852	379.667006931015	431.026548084444	462.440814926662	515.3757	589.677	896.128155375542	660.9619	1037.58494467269	1854.05594319706	616.551068606082	-0.0726965817238811	0.0692085021540623	0.0370653700642032	-0.356228057187167	-0.224991090001901	-0.094941085180453	-0.0307500417568279	-0.112660064181377	-0.53215094690032	-0.447529285064113
SGL_RS04465	CDS	SGL_RS04465	histidinol dehydrogenase	hisD.2	slr1848	slr1848	WP_010871708.1	genome	1	555642	556946	+	1	#FF0000	down	up	NA	night 1	9: dusk	4: complex	71.52849	93.0460780597732	74.19581	57.0493297881285	62.74478	69.4222863256723	82.63915	77.8686771470654	59.8329347563452	59.8285684013413	59.7667992560456	65.7882228712245	66.86747	69.91568	142.283278980189	86.06681	100.243557043281	185.042987118983	74.2320314424772	-0.20215152029301	0.177275835054719	-0.149331789174833	-0.528459568245879	-0.391174065933632	-0.245270627082952	0.00615590900670471	-0.0796263885655768	-0.459729678434375	-0.459834964070063
SGL_RS04470	CDS	SGL_RS04470	mercuric reductase	slr1849	slr1849	slr1849	WP_010871709.1	genome	1	557423	558979	+	5	#0000FF	down	up	NA	night 1	10: late night	NA	14.169	13.5256666963789	9.871989	13.7352710233869	13.11157	13.1551655917459	11.655	12.094958791163	12.2495077741954	10.959724553818	12.4319784115567	14.481824586566	14.74868	14.35831	28.3108888200629	23.8745	20.6613889898983	25.233819378352	9.76607808835845	0.0331297654632043	-0.0339084678806101	-0.488195483801066	-0.0117227980089253	-0.0787677293841	-0.0739787671966155	-0.248659171392289	-0.195202321951404	-0.17688439773284	-0.337396635757199
SGL_RS04475	CDS	SGL_RS04475	hypothetical protein	sll1751	sll1751	sll1751	WP_010871710.1	genome	1	559015	559350	-	4	#777777	up	down	NA	noon	8: DAWN	NA	82.95516	76.957802723305	83.04227	89.5053724194197	64.74219	62.3668691827915	68.28212	53.499576243866	47.2392930438709	56.744782955223	77.6025770058783	63.4179680325734	59.97564	68.61461	78.1752423490888	68.40195	85.3999308768752	82.7248263591531	63.5608262422005	0.0531167379749767	-0.0551473766278289	0.0546308960742656	0.162759295563503	-0.304508817257955	-0.358435147481123	-0.227707133551429	-0.579687520567181	-0.759227610565372	-0.49472722600397
SGL_RS04480	CDS	SGL_RS04480	urease subunit alpha	ureC	sll1750	sll1750	WP_010871711.1	genome	1	559461	561170	-	2	#EEC21F	down	down	DOWN	night 1	3: dawn	2: DOWN	153.5664	164.544105746758	158.8196	142.181290543965	150.7634	144.566748288532	129.0897	128.363227211682	114.604075506772	105.198854463936	107.070510292275	111.877791796564	102.4994	104.017	122.885994990848	107.1724	79.2636429374384	144.371937689199	152.467479785361	-0.0506654263397562	0.0489463292309381	-0.00213905120838268	-0.161796383303315	-0.0772417823506383	-0.137792261315477	-0.301154124985477	-0.309296051994395	-0.472869668753722	-0.596409023479508
SGL_RS04485	CDS	SGL_RS04485	DUF29 domain-containing protein	sll1749	sll1749	sll1749	WP_010871712.1	genome	1	561188	561658	-	4	#777777	down	down	NA	night 1	3: dawn	NA	146.3087	179.980898403916	148.4127	148.701805988702	163.1888	172.277238372847	175.0287	142.276094785022	121.752556388395	124.881894310119	130.059268491258	132.10326283677	129.9475	112.7287	173.07411440343	125.5974	102.167737853254	188.993846626861	262.987979152442	-0.157137437874144	0.141690802336801	-0.136538445510189	-0.133730828248686	0.000389048100902067	0.0785791049556688	0.101438507317265	-0.197459716575618	-0.422200933027239	-0.385588670761876
SGL_RS04490	CDS	SGL_RS04490	hypothetical protein	ssl3342	sll1749a	ssl3342	WP_010871713.1	genome	1	561709	561963	-	4	#777777	down	down	NA	dawn	11: noon	NA	256.7519	209.60150611941	205.7871	184.505087700037	233.6109	241.58955641334	252.6325	211.001129835752	198.279537406152	219.07491734807	222.812885882585	214.831588478772	200.3236	236.1614	243.902527583256	171.6382	165.645287920773	258.477610838944	282.072478020916	0.138951298234413	-0.153774570904721	-0.18027110641807	-0.337763055560918	0.0026839356876325	0.0511344357803581	0.115616592599842	-0.144172930423566	-0.23388785643247	-0.0899993399011324
SGL_RS04495	CDS	SGL_RS04495	pentapeptide repeat-containing protein	slr1851	slr1851	slr1851	WP_010871714.1	genome	1	562557	563045	+	6	#28E2E5	down	up	UP	dusk	2: NIGHT	NA	106.4806	83.4070525246066	88.0922	90.2009151907771	122.2779	134.842930593468	123.2586	132.537658938938	165.959218308885	151.28228761363	187.674868901188	167.805428943836	261.6372	272.5909	192.634910700695	391.1227	331.121204381504	413.72049526516	149.888126590687	0.165444508667187	-0.186904815324935	-0.108059908549156	-0.0739321206103503	0.365017583654986	0.506133790365395	0.376542212786222	0.481256244844389	0.805682669984528	0.672096987205801
SGL_RS04500	CDS	SGL_RS04500	hypothetical protein	ssr3129	ssr3129	ssr3129	WP_010871715.1	genome	1	563105	563290	+	6	#28E2E5	down	up	UP	dusk	2: NIGHT	NA	181.7384	163.384972592477	152.1173	172.466265995269	159.5368	182.547508439953	186.7647	184.74200828911	260.135628291534	299.83211122792	341.586889178713	269.115356193123	331.0764	406.4024	327.88963346418	629.6433	706.196342847203	854.384078417387	168.09583156905	0.0747511028415044	-0.0788368828420622	-0.181927942641973	-0.000797978236860192	-0.113222934247599	0.081159797914937	0.114109620190813	0.0983997766255339	0.592151825076976	0.797042720500226
SGL_RS04505	CDS	SGL_RS04505	phospholipid carrier-dependent glycosyltransferase	sll1946	sll1946	sll1946	WP_010871716.1	genome	1	563448	565925	-	5	#0000FF	down	up	UP	dawn	7: night	NA	16.8483	19.3100480011648	16.31708	14.8332820582089	18.09743	16.7540920399292	18.15103	17.7159901962854	15.6517285864329	13.3879216735035	18.7013537659048	18.5426712077984	19.89574	17.36686	23.8805338015529	25.2437	14.7083152873532	15.7604904112697	20.9599904299704	-0.101725735296289	0.0950229850047357	-0.147945860603667	-0.285490917244875	0.00145607045158387	-0.10981526134846	0.00572265228989663	-0.0292766615838543	-0.208006767482658	-0.433396749933324
SGL_RS04510	CDS	SGL_RS04510	DUF561 domain-containing protein	ycf23	slr2032	slr2032	WP_010871717.1	genome	1	566059	566805	+	2	#EEC21F	down	down	NA	dawn	8: DAWN	stable	575.0991	646.81132583244	598.8171	504.406108402294	555.6882	481.533924647856	481.6947	456.398756375287	372.528856868313	372.902101386709	358.353760133491	356.826209910039	333.3855	366.9867	332.231247363085	290.0137	234.652228440459	392.505911927251	693.240829111399	-0.0872560447840631	0.0822783162226533	-0.0289512047556431	-0.276480877835164	-0.136791019685259	-0.343429183509662	-0.342947574472194	-0.420771764287171	-0.713714440676989	-0.712269697727246
SGL_RS04515	CDS	SGL_RS04515	1-deoxy-D-xylulose-5-phosphate synthase	sll1945	sll1945	sll1945	WP_010871718.1	genome	1	566983	568905	-	2	#EEC21F	down	down	NA	noon	9: dusk	4: complex	255.6584	273.160159380841	265.808	232.499862875447	222.1834	214.911960412463	234.2332	216.144488109829	188.909626210968	198.396049885506	189.948126275838	189.784407865796	183.0233	171.3312	213.211068558951	172.2079	178.967392279179	326.34913232197	400.874660549623	-0.0485553819766805	0.0469742703280413	0.0076117154703588	-0.185542945119552	-0.251021777859675	-0.299027035712171	-0.174827233852129	-0.290776763856712	-0.485076591886539	-0.414389508867793
SGL_RS04520	CDS	SGL_RS04520	rubredoxin	rubA	slr2033	slr2033	WP_010871719.1	genome	1	569141	569488	+	2	#EEC21F	down	down	DOWN	dawn	5: dusk	2: DOWN	743.6872	838.793541235881	795.3169	768.168713484675	781.5316	813.372635113502	890.5808	884.104655695021	890.873163810664	829.76526413765	810.450885532253	883.287049176944	787.8116	604.2674	891.873236534353	473.2143	365.670468642212	485.299723381501	914.153720541618	-0.0894200957133934	0.0841997155595083	0.00741379057014079	-0.042692831105519	-0.0178118295660902	0.0398004169057787	0.170630472031346	0.160101121361673	0.171104008628008	0.0685872269026042
SGL_RS04525	CDS	SGL_RS04525	photosynthesis system II assembly factor Ycf48	ycf48	slr2034	slr2034	WP_010871720.1	genome	1	569544	570572	+	1	#FF0000	down	up	DOWN	dawn	9: dusk	stable	305.4537	319.424265122104	306.5517	287.456347086332	312.5513	321.70088605934	405.7405	413.91425585425	383.636549696637	356.959426492203	340.480355686071	395.85989811917	297.2196	249.304	407.252118716529	222.7706	166.274931964609	232.282023415075	359.634937836686	-0.032620751614043	0.0318994438130548	-0.0274440624720474	-0.120231581627351	0.000518535466683018	0.0421454419159059	0.376982848246847	0.405757470408349	0.29616570718796	0.192185633106029
SGL_RS04530	CDS	SGL_RS04530	cytochrome b559 subunit alpha	psbE	ssr3451	ssr3451	WP_010871721.1	genome	1	570658	570903	+	2	#EEC21F	up	down	DOWN	dawn	6: NOON	5: DOWN	3154.207	2742.15144790398	3372.461	3421.40471403846	3573.413	4005.57021688501	3616.722	3901.18164331578	2888.39844186576	2850.63645261497	2710.47807998719	2621.89847366527	2623.661	2066.897	1200.30885140872	1836.045	916.124815217889	1206.65699175064	3843.46425283178	0.0974531119051858	-0.104515977779712	0.19397752902137	0.214764538386295	0.277478433611428	0.442183402969246	0.294858478681538	0.404086942842214	-0.0295544611641465	-0.0485401693402373
SGL_RS04535	CDS	SGL_RS04535	cytochrome b559 subunit beta	psbF	smr0006	smr0006	WP_010871722.1	genome	1	570940	571074	+	2	#EEC21F	up	down	DOWN	noon	6: NOON	NA	3631.169	2919.49518180012	3424.411	3853.40739349281	3574.743	4033.49520272706	3824.279	3933.03974689297	3254.12695651886	3052.71800356978	2819.5678284554	2616.13082899043	2430.715	2279.058	1422.37007995154	1826.801	1217.21717902963	1502.06255741184	4506.68292476965	0.148792885761581	-0.165922260934526	0.064214674203382	0.234493528887683	0.126198334430791	0.300389348941261	0.223546587761653	0.264003574971705	-0.00937065369259829	-0.101546865122686
SGL_RS04540	CDS	SGL_RS04540	photosystem II reaction center protein L	psbL	smr0007	smr0007	WP_010871723.1	genome	1	571084	571203	+	2	#EEC21F	down	down	DOWN	noon	6: NOON	NA	4433.971	4246.3252756255	4064.584	4048.82524659935	4155.453	4596.76650545164	4760.305	4574.46852873742	4096.10386135242	3639.26991005027	3329.52331702251	2930.23297821488	2697.844	2381.135	2531.08072010245	2208.372	1509.72225628424	1972.27155637029	6287.33523455648	0.030855048878963	-0.0315293972044262	-0.0946365819071285	-0.100240910070697	-0.062738526896831	0.0828751002220704	0.133309726629501	0.0758598522878799	-0.0834919885678486	-0.254095231484808
SGL_RS04545	CDS	SGL_RS04545	photosystem II reaction center protein J	psbJ	smr0008	smr0008	WP_010871724.1	genome	1	571236	571355	+	2	#EEC21F	down	down	NA	noon	6: NOON	NA	2283.208	2470.26612947714	2014.343	2031.65261342427	2092.601	2200.56574211281	2501.672	2266.34395364491	1902.98158558664	1864.52007834272	1564.65772293249	1517.41901692485	1370.792	1201.629	1300.76414740852	821.0613	933.458374888975	1267.60961774642	3021.22404160527	-0.0579200137632535	0.0556841675468087	-0.23867294396576	-0.226328567850534	-0.183685052119183	-0.111107835644706	0.0739103381466364	-0.0686154790417833	-0.320720707393689	-0.350177975617266
SGL_RS04550	CDS	SGL_RS04550	glutamate 5-kinase	proB	slr2035	slr2035	WP_010871725.1	genome	1	571440	572567	+	4	#777777	down	down	DOWN	night 2	4: non-osci	4: complex	43.84719	41.3570117727785	37.92853	45.6202323726404	43.31687	39.8086399039095	45.27518	43.4717934625943	41.0790557903805	39.3832940425399	47.1397982406794	42.7267826404371	40.63268	43.72577	33.1895868716112	49.43164	32.6273556449116	32.2314163209197	41.6526265587186	0.0415598112976589	-0.0427926291709894	-0.16764111945168	0.0987492177403687	0.0240044226492305	-0.0978429961185687	0.087795799407616	0.0291550388630152	-0.0525215560574042	-0.113340793312775
SGL_RS04560	CDS	SGL_RS04560	IS4 family transposase	slr2036	slr2036	slr2036	WP_010871727.1	genome	1	573494	574510	+	5	#0000FF	up	up	NA	night 1	5: dusk	NA	1.516133	0.524238901864803	1.347723	0.919989668657162	0.6581462	1.4717845234877	0.5098144	0.721443927435193	0.503454260244889	0.468688472786502	0.559794967516737	0.990469953933247	0.7373009	0.6869434	1.48435682078764	3.340703	4.29354532560409	7.49582086671689	0	0.571564178341402	-0.960535818597785	0.40169186870053	-0.149142573378758	-0.632352134866144	0.52873433067844	-1.00078810971126	-0.499872964465216	-1.01889952073508	-1.12213092067416
SGL_RS04565	CDS	SGL_RS04565	hypothetical protein	slr2037	slr2037	slr2037	WP_010871728.1	genome	1	574562	575464	+	5	#0000FF	up	up	UP	night 2	7: night	NA	6.042058	2.36168754461353	3.577831	6.95690336531303	3.829711	5.49622347755323	5.598219	4.73971882559167	4.67785947621227	2.32257716281843	4.53936065353771	6.60726736711463	8.926608	11.75974	10.0305042308374	15.49245	15.0988755443154	13.6372984283561	10.9738505586534	0.524007553519601	-0.831214373301191	-0.231947236753929	0.727412801537868	-0.133796952868158	0.38740818603137	0.413935446056925	0.173768997055187	0.154816043919972	-0.855305951627631
SGL_RS04570	CDS	SGL_RS04570	hypothetical protein	slr2038	slr2038	slr2038	WP_010871729.1	genome	1	575477	576127	+	5	#0000FF	up	up	NA	night 2	7: night	NA	12.20699	9.21343830408707	11.1287	11.703068049679	10.28164	7.86581905773747	9.358148	7.13797286729658	10.4211551772119	10.1042323197687	12.9428724010367	11.4263928326138	17.13333	12.01929	17.1597120766261	20.56855	15.6050364575656	16.033776063078	8.13578575900166	0.188720177145545	-0.217175775196154	0.0552977467427521	0.127899465800339	-0.0589169234910976	-0.445318422664731	-0.194692376890117	-0.585401004670833	-0.0394721190999203	-0.0840276117114045
SGL_RS04575	CDS	SGL_RS04575	hypothetical protein	sll1942	sll1942	sll1942	WP_010871730.1	genome	1	576139	576903	-	3	#61D04F	down	down	DOWN	night 2	10: late night	NA	265.4344	290.096847621628	274.3829	231.854404713967	277.9416	251.784512118762	192.143	213.079171265952	149.922755709631	162.873104080733	174.440014865992	175.835755586586	183.7831	175.3403	206.804084876418	238.7782	128.13629867289	152.081725950316	197.875071675797	-0.0655127083859708	0.0626665555045605	-0.0176774897161354	-0.260648927922448	0.000913718494420791	-0.141678520781826	-0.531687644620104	-0.382478487953683	-0.889648686533753	-0.770119677622368
SGL_RS04580	CDS	SGL_RS04580	DNA topoisomerase 4 subunit A	gyrA2	sll1941	sll1941	WP_014407075.1	genome	1	576934	579696	-	6	#28E2E5	down	up	NA	night 1	4: non-osci	1: UP	21.80709	22.8176262750585	21.18917	21.5270732845162	20.87381	21.7262949047544	20.4071	21.9962065193745	20.5231407276864	21.4952441665778	23.5719267233953	31.3530521574049	27.13844	28.7742	38.7915139191505	36.09355	26.0920715968057	21.9450438914792	24.1158470380831	-0.0330457309831683	0.0323057189236474	-0.0745159194076361	-0.0516908054005671	-0.0961490434974189	-0.03840083108978	-0.128771817193861	-0.0205882594420501	-0.12059146799802	-0.0538254983554868
SGL_RS04585	CDS	SGL_RS04585	response regulator	slr2041	slr2041	slr2041	WP_014407076.1	genome	1	579787	580194	+	5	#0000FF	down	up	NA	night 1	3: dawn	NA	82.26992	68.6039842348444	70.30741	75.0207121507607	72.45657	80.5169797189599	86.41353	70.7333332972122	68.3938910673121	96.4995103079704	91.2572816678425	91.349004648417	107.9726	112.6698	75.4795443370513	93.55847	133.451042879209	137.115013756869	59.0442687068723	0.125093652701727	-0.136979023342704	-0.101594638778075	-0.00798242975046062	-0.0581548758211796	0.0940216682684792	0.195985828819403	-0.0928811382355748	-0.141403918369193	0.355250233446879
SGL_RS04590	CDS	SGL_RS04590	hypothetical protein	slr2042	slr2042	slr2042	WP_010871733.1	genome	1	580228	581055	+	5	#0000FF	up	up	NA	night 2	4: non-osci	NA	12.74895	14.9707245100468	19.62779	16.7883828976071	19.80519	20.1705206205214	20.19447	20.2331040591018	19.3241614835844	22.9117341033697	22.4149206667191	28.3551009638131	22.97955	24.63737	32.087922230244	37.17066	16.2512785915667	29.1785481831832	32.1894132203979	-0.120531885149492	0.111233725327764	0.50198742387857	0.276552955522245	0.514968224563042	0.541338004615571	0.543049966121291	0.545807350591666	0.479495496744526	0.725176337799638
SGL_RS04595	CDS	SGL_RS04595	peptidase	sll1940	sll1940	sll1940	WP_010871734.1	genome	1	581052	581525	-	4	#777777	down	down	NA	night 1	5: dusk	NA	101.2174	78.1729787809222	92.73883	80.7889842530053	92.84548	79.4440065806112	92.56639	73.0096688463608	58.4656174830431	64.3586399087086	56.8110402888647	68.4943245991394	72.47219	75.75768	58.6001525654744	63.66614	48.9745338325283	81.1563109846138	114.621893035049	0.174354804548579	-0.198360598652556	0.0481429143207555	-0.150872019457739	0.0498010657350476	-0.175092227562672	0.0454578479781873	-0.296943075132773	-0.617442158786633	-0.478896773452442
SGL_RS04600	CDS	SGL_RS04600	hypothetical protein	sll1939	sll1939	sll1939	WP_010871735.1	genome	1	581518	582162	-	4	#777777	up	down	DOWN	noon	3: dawn	NA	132.1241	117.169223307139	125.8312	126.926481611828	125.8245	127.268108080233	108.0169	117.35543812165	109.844645700512	108.189867111651	109.890355821059	108.599449088575	100.196	114.5956	117.022549359769	108.757	85.5899003894425	132.37271007791	168.732412555295	0.0840493999243672	-0.0892505757744893	0.0136454401742991	0.0261488563346321	0.0135686204815503	0.0300266973944367	-0.206587194614465	-0.086959548091042	-0.182379696072456	-0.204278859396419
SGL_RS04605	CDS	SGL_RS04605	hypothetical protein	ssr3465	ssr3465	ssr3465	WP_010871736.1	genome	1	582238	582477	+	3	#61D04F	up	down	NA	noon	1: DUSK	NA	127.0096	119.403601132551	122.3781	129.205977608122	134.7966	129.985685244134	110.7173	79.4850847051724	65.0683165475253	45.6795502789545	61.2009843111861	54.2396584773137	76.9362	69.86214	71.7055671201987	143.2277	86.1425389714567	59.1290531022807	97.5277317860324	0.0438579991613811	-0.0452331998538889	-0.00973414215226772	0.0685932688456364	0.129704559782408	0.0772732064689001	-0.154198881497327	-0.632323477169694	-0.921052414017762	-1.43145919546272
SGL_RS04610	CDS	SGL_RS04610	Uma2 family endonuclease	sll1938	sll1938	sll1938	WP_010871737.1	genome	1	582481	583092	-	4	#777777	down	down	NA	night 1	4: non-osci	NA	74.03324	70.781888496268	55.67003	50.4506099179788	53.7728	60.371644265695	55.49104	47.5551788834365	43.9226823368059	48.75600762937	37.7680492937248	46.3392040212344	44.72055	39.26892	41.9330801872507	53.88184	35.3830915653549	75.121013826265	71.1881253912645	0.0320327481107363	-0.0327601660395717	-0.379239559485824	-0.521268709377908	-0.429263824093422	-0.262269325607368	-0.383885578250094	-0.606537957236032	-0.721174258426559	-0.57056042398651
SGL_RS04615	CDS	SGL_RS04615	transcriptional repressor	sll1937	sll1937	sll1937	WP_010871738.1	genome	1	583157	583573	-	5	#0000FF	up	up	NA	night 2	4: non-osci	NA	98.69798	89.497763606128	94.14602	116.673222151715	96.57467	96.1597468051219	100.7122	99.411340029712	106.515890279473	97.1601319664969	99.3905896571155	103.68526697616	109.4633	97.84051	131.772441912166	103.0415	86.9759696387568	100.687084895019	177.816670042065	0.0688584639846746	-0.0723104617326699	0.000738012434791259	0.310239484682474	0.0374827485982867	0.0312710032307005	0.098004458829664	0.0792483378701176	0.17883467176333	0.0462023553836869
SGL_RS04620	CDS	SGL_RS04620	ABC transporter substrate-binding protein	slr2043	slr2043	slr2043	WP_010871739.1	genome	1	583680	584696	+	5	#0000FF	up	up	NA	dusk	3: dawn	stable	14.34495	11.9264350174243	18.098	16.0998192015003	13.43715	16.3445544450477	20.39257	24.5892138600828	16.8657177182038	15.6541949910692	18.697151915059	21.7522439883032	26.81932	23.14999	22.2653523118145	32.71924	27.5575511204589	24.7938690206789	14.7836107007228	0.127050678723469	-0.139329395588652	0.462338013873523	0.293552226376637	0.0327349162293114	0.315317788752479	0.634551343509925	0.904533350565807	0.36060145253313	0.253057059722963
SGL_RS04625	CDS	SGL_RS04625	metal ABC transporter ATP-binding protein	slr2044	slr2044	slr2044	WP_010871740.1	genome	1	584674	585543	+	5	#0000FF	up	up	NA	night 1	4: non-osci	NA	9.952185	5.66855909145709	10.91556	10.3702776320431	10.00155	12.8129393674991	10.20574	13.5637677702018	9.78415613433677	12.7108313819699	12.3678011599189	15.675172236465	11.95858	13.89213	15.4429412551668	15.62067	23.0976724590529	12.8065204781229	8.14981297582753	0.349622031272584	-0.46240921387353	0.482922969035428	0.408991340709772	0.356760422755974	0.714138299162048	0.385917615760074	0.79629481117701	0.325056153861418	0.702595218661348
SGL_RS04630	CDS	SGL_RS04630	metal ABC transporter permease	slr2045	slr2045	slr2045	WP_010871741.1	genome	1	585497	586342	+	4	#777777	up	up	NA	night 1	10: late night	NA	15.56207	11.6587385568976	15.27556	18.6430733159188	14.96641	13.1764270091303	25.05073	13.4426493500291	17.4756204191121	17.1280706565552	14.7374958097199	18.0890451693169	14.40286	14.69913	15.5241616012375	15.00076	26.8602927827359	15.8037912283219	17.0649548810265	0.193324053450926	-0.223298219372483	0.166515349260116	0.453929787521822	0.137018282175883	-0.0467507063369082	0.880142724655994	-0.0178924204819999	0.360633754277324	0.331652731478405
SGL_RS04635	CDS	SGL_RS04635	hypothetical protein	ssr3467	ssr3467	ssr3467	WP_010871742.1	genome	1	586858	587145	+	5	#0000FF	up	up	NA	dusk	9: dusk	NA	226.0969	200.394415854242	207.3629	264.538100706285	242.0915	279.283216822939	255.19	189.371515910827	201.338438497466	230.383818798205	209.933608974417	219.541474789127	259.7085	339.6076	191.843841856672	278.961	247.536031527174	83.8883260266518	175.597375965119	0.0844248456020684	-0.0896740586469646	-0.0403585661503681	0.310959158839836	0.18303606028099	0.389212513336753	0.259055430133407	-0.171297020041977	-0.0828937354647462	0.111523025511296
SGL_RS04640	CDS	SGL_RS04640	cadherin	slr2046	slr2046	slr2046	WP_010871743.1	genome	1	587228	593125	+	5	#0000FF	up	up	NA	dawn	3: dawn	NA	128.3414	109.016626248726	119.3155	128.381075376226	127.9544	136.254094883259	121.3569	130.619514735787	100.13682189026	100.455006407608	110.078469656212	131.927203029885	127.4993	144.4149	135.7556809643	192.1608	122.186605511308	48.7377345968036	101.502824566019	0.112921790678331	-0.122516656415017	0.00771663712947574	0.1133677155542	0.108564923299669	0.199234753021131	0.0321913030142374	0.13830561837095	-0.245092261769409	-0.240515369339002
SGL_RS04645	CDS	SGL_RS04645	PhoH-like protein	slr2047	slr2047	slr2047	WP_010871744.1	genome	1	593257	594243	+	4	#777777	down	down	DOWN	dawn	5: dusk	4: complex	54.19687	71.5729509863596	61.30063	43.3349888215063	50.8613	47.4910090081727	56.60218	42.1244311429485	40.5927212703681	36.1234873621334	38.4155468073325	38.6248544953515	44.25318	54.21925	63.626120454333	55.88585	45.9559295005465	44.3219107380758	55.5656857157348	-0.214504342838251	0.186700586170624	-0.0368119768187839	-0.537181545231153	-0.306145540340004	-0.405059469251989	-0.151856259017392	-0.578056673730824	-0.631492818484612	-0.799776700356042
SGL_RS04650	CDS	SGL_RS04650	hypothetical protein	slr2048	slr2048	slr2048	WP_010871745.1	genome	1	594454	595650	+	1	#FF0000	down	up	DOWN	dawn	3: dawn	stable	121.9772	117.030422372499	115.0783	111.998613379091	116.3088	114.055437851236	108.2876	124.12361405666	123.191093574509	130.851478449728	152.482256572954	178.403745988157	139.7719	137.0395	203.044388275109	124.887	78.3181669673947	87.8870906733708	119.324857798691	0.0295548751574207	-0.0301730180045701	-0.0544408149543876	-0.0935757581931475	-0.0390963728236736	-0.0673213969739341	-0.142188579446998	0.0547209799378082	0.0438413273382783	0.130873596019588
SGL_RS04655	CDS	SGL_RS04655	Chromophore lyase CpcS/CpeS 2	ycf58	slr2049	slr2049	WP_010871746.1	genome	1	595733	596311	+	1	#FF0000	down	up	DOWN	dawn	9: dusk	2: DOWN	163.0607	145.028111750345	136.4547	141.510209529711	139.6856	154.837190357277	161.4097	173.817522817475	155.195645005904	180.124993936206	169.711851100305	189.363722539844	168.8424	151.7903	232.565642655094	157.7421	120.818104507046	150.297631659803	173.802304064061	0.0820628216222884	-0.0870137174461875	-0.174924204664452	-0.122440148981262	-0.141162988909325	0.00740574230575717	0.0673809888936447	0.174227237999564	0.0107417823337947	0.225652089995345
SGL_RS04660	CDS	SGL_RS04660	phycobilisome rod-core linker polypeptide CpcG	cpcG1	slr2051	slr2051	WP_010871747.1	genome	1	596498	597247	+	2	#EEC21F	nc	down	DOWN	noon	6: NOON	5: DOWN	9241.953	8865.94508398242	9251.914	8934.45969024551	8394.349	7988.421280151	7868.816	7733.28731808477	6940.67732206745	6657.93347787586	6181.65997936837	5205.87076383497	4871.803	4343.935	2743.02728060089	3057.479	2069.20319474196	1949.98821073836	7568.26588759674	0.0296505659488742	-0.0302727603208931	0.0312046689054867	-0.0191667015451811	-0.109128741374981	-0.180636769487713	-0.202400613197979	-0.227465371640378	-0.38347072833143	-0.44347273074446
SGL_RS04665	CDS	SGL_RS04665	hypothetical protein	slr2052	slr2052	slr2052	WP_010871748.1	genome	1	597591	598487	+	2	#EEC21F	down	down	DOWN	noon	1: DUSK	NA	558.3975	684.715618285813	621.6861	505.737617347442	593.5961	458.886662883416	294.7886	239.661742409215	160.253784709405	130.509205159357	120.589946012552	104.868522681094	105.2235	106.7014	165.937192232626	90.68007	52.3551124875536	54.2603323197358	249.134630131837	-0.15459319421202	0.139619243828266	0.0003006459783588	-0.297496584909963	-0.0664040633833158	-0.437747799925796	-1.07620494276187	-1.37488604905923	-1.95552724735074	-2.25173410920761
SGL_RS04670	CDS	SGL_RS04670	hypothetical protein	sll1934	sll1934	sll1934	WP_010871749.1	genome	1	598484	598930	-	2	#EEC21F	down	down	NA	noon	10: late night	NA	79.86818	82.0002879636683	79.72371	67.5782248077659	64.13834	52.5194687855086	44.0767	49.5157471403758	47.8222416698723	64.8337708073635	58.3321384205259	52.6968877504103	55.35695	56.5774	48.631115814476	44.70976	47.2478170243815	71.8902237507346	69.5636983689135	-0.0191292318035911	0.0188789057294934	-0.0217412217924349	-0.260191617105919	-0.33556305530848	-0.623897746387725	-0.876733856267568	-0.708862662187914	-0.75906831234577	-0.320004586202683
SGL_RS04675	CDS	SGL_RS04675	hydrolase	slr2053	slr2053	slr2053	WP_010871750.1	genome	1	599062	599913	+	4	#777777	down	down	NA	noon	4: non-osci	7: DOWN	88.53854	90.5793449796879	82.84939	73.1058591129007	81.83376	85.6215283369384	93.56395	76.786782804744	62.4992373211049	65.2325237296521	64.1477726157208	63.9344062869744	62.26623	60.02241	78.6688208583351	68.25953	52.8193081357281	41.7090049819371	56.1483805902932	-0.0165319093783842	0.0163446136661568	-0.112346417706099	-0.292850456507377	-0.130141352296557	-0.0648639052302001	0.063115276420271	-0.221979489623159	-0.518998908319281	-0.457246048086323
SGL_RS04680	CDS	SGL_RS04680	molecular chaperone DnaJ	dnaJ	sll1933	sll1933	WP_010871751.1	genome	1	599910	600833	-	1	#FF0000	down	up	mixed	dusk	3: dawn	1: UP	34.78661	42.9867389157355	33.4818	32.6920632998608	39.59989	33.762515647827	40.12057	35.8648983601427	27.7063302310093	32.0865954528625	33.5179054316775	35.0528405125497	33.77909	40.67731	82.9948236433378	53.20752	69.0529085351131	77.5525414736365	54.1769369860792	-0.16074376916819	0.1446158054425	-0.215898772431213	-0.25033542944305	0.0262205603290998	-0.203853459107407	0.0450662402340887	-0.116703320254378	-0.489060227382229	-0.277305141852795
SGL_RS04685	CDS	SGL_RS04685	chaperone protein dnaK3	dnaK	sll1932	sll1932	WP_010871752.1	genome	1	600942	603257	-	1	#FF0000	down	up	NA	night 2	3: dawn	2: DOWN	118.9667	116.195141914264	107.456	111.211326983586	105.294	103.474238371449	117.1956	113.097549779779	103.46376333727	95.4547214209466	98.1300274612423	101.707723766984	101.3378	99.60484	142.876650420394	98.37306	106.466144958916	190.252089671793	131.974669766811	0.0169038218771829	-0.0171042316827641	-0.129907942517809	-0.0803502475570882	-0.15923075384214	-0.184382353457095	-0.004735576887053	-0.0560863088525671	-0.184528409568117	-0.300765519331971
glyA	CDS	SGL_RS04690	serine hydroxymethyltransferase	glyA	sll1931	sll1931	WP_010871753.1	genome	1	603443	604726	-	2	#EEC21F	down	down	NA	dawn	8: DAWN	1: UP	432.0332	424.153978898154	401.9033	403.066021026949	442.8347	487.707076373841	560.9813	624.376006862101	588.77505366889	553.351789076063	530.470605157596	558.690207146162	476.9687	427.552	406.554928843494	299.0007	236.177135127189	278.313469997141	440.701067842744	0.0132159500682773	-0.0133381362418537	-0.091077808532032	-0.086910064539066	0.0488420425692481	0.188088673428084	0.39002644835205	0.544488867535788	0.45979031402158	0.370270722382629
SGL_RS04695	CDS	SGL_RS04695	IS1 family transposase	ssl3649		ssl3649		genome	1	604963	605304	-	4	#777777	down	down	NA	night 2	3: dawn	NA	13.5255	12.8610977964069	4.580232	6.64398553943762	9.785595	10.5960331760237	8.338148	7.50871245527944	8.60840541037149	6.41116495143221	10.6537821186343	5.21099475763666	10.41438	3.676955	6.17961181706852	15.19348	9.64087701737416	20.9184992851334	15.9861053510208	0.0358765812811994	-0.03679155281441	-1.52631276483457	-0.989684507761102	-0.431073866395611	-0.316281080283201	-0.662006461212195	-0.81316789598269	-0.615987418253141	-1.04114691307959
SGL_RS18700	CDS	SGL_RS18700	IS630 family transposase	sll1930		sll1930		genome	1	605541	606388	-	5	#0000FF	down	up	NA	NA	5: dusk	NA	3.636573	3.30075773205383	1.847216	3.46762952266431	2.236378	1.67220006746313	3.974207	2.88407419104399	2.4151555786276	2.58563492145025	1.61125891122034	2.28435219328309	4.421197	4.11923	12.1052099408478	12.01944	7.0407654250418	13.2770679038335	2.41770991894861	0.0681988713973929	-0.071583413645249	-0.909028091182218	-0.000430894625288623	-0.633216607753639	-1.05263319914905	0.196286352931825	-0.266272388125234	-0.522264538561302	-0.423862077330737
SGL_RS04705	CDS	SGL_RS04705	competence protein ComE	comE	sll1929	sll1929	WP_010871755.1	genome	1	606465	608594	-	4	#777777	down	down	NA	dusk	1: DUSK	NA	22.49658	28.4722638796256	22.06253	26.4812639876773	24.45847	16.273638215228	21.11655	17.0509715835581	12.499847464221	16.8731810950798	20.5272872370306	19.5350077815677	17.60176	19.35149	20.2696241130485	17.54575	16.902178603433	14.0406551424343	18.6091775670686	-0.179909934001742	0.159941579723115	-0.208017389009354	0.0553563565056594	-0.0592814702546452	-0.647078806005646	-0.271241481198061	-0.579761681150769	-1.02770513935914	-0.594883639058023
SGL_RS18705	CDS	SGL_RS18705	hypothetical protein	SGL_RS18705				genome	1	608707	609226	+	6	#28E2E5	down	up	NA	NA	NA	NA	34.44201	19.2241933844894	13.744	23.9048194646327	19.73679	32.2691736095577	39.13536	35.2744458750765	46.0319364226503	50.5988864628419	45.5449185571617	49.1733167514108	72.82052	72.54915	71.9958730599566	117.6056	138.125105592163	60.6702426618443	34.8274213452648	0.360155511116976	-0.481090761913844	-0.965211886672651	-0.166712318140276	-0.443126459929305	0.266142803648753	0.54445888779988	0.394609591497564	0.778621305340614	0.915091807404701
SGL_RS04710	CDS	SGL_RS04710	GNAT family N-acetyltransferase	slr1906	slr1906	slr1906	WP_010871756.1	genome	1	609469	610053	+	5	#0000FF	down	up	mixed	night 2	4: non-osci	NA	99.75256	102.529031383943	101.5006	98.9322516433545	105.9303	122.208763904741	130.9497	113.71436181358	83.8038343428406	103.723643264409	111.234704937683	119.009360541798	125.6935	130.1705	171.086967163983	176.9635	110.591482393064	73.8768588876981	81.62905044865	-0.0199392620221387	0.0196674371877037	0.00512322208020014	-0.0318522161411828	0.0667502791712699	0.272982714686423	0.372647720989853	0.169049440632422	-0.271276874241665	0.0363797529082941
SGL_RS04715	CDS	SGL_RS04715	hypothetical protein	slr1907	slr1907	slr1907	WP_010871757.1	genome	1	609948	610487	+	4	#777777	up	down	NA	dusk	3: dawn	NA	47.88258	40.9736388382499	52.124	47.0289956811173	46.1717	46.756915960432	43.92688	42.5732077623145	33.1860266544756	39.6330784062813	38.0595268498504	37.3794471781487	36.36353	41.65854	41.0944185835057	38.49014	50.6623744525617	70.2598665880177	58.0578711524313	0.108028138765463	-0.116776727451529	0.230475050061089	0.0820777726939162	0.0555361014564295	0.0737070236529315	-0.0163687180395368	-0.0615269537094057	-0.420896843990779	-0.164767721021045
SGL_RS04720	CDS	SGL_RS04720	hypothetical protein	slr1908	slr1908	slr1908	WP_010871758.1	genome	1	611057	612832	+	4	#777777	down	nc	mixed	dawn	6: NOON	stable	3181.318	3289.865656346	2943.854	3024.53974144642	2998.313	2924.58920267412	2776.838	2600.34105074111	2702.12256943207	2973.41129042586	3156.60136554112	3450.53580248857	3287.389	3712.449	3563.17848942476	2874.57	2684.97984791567	2156.0246311552	2811.35375193826	-0.0244050335923247	0.0239990494268615	-0.136323499488093	-0.0973140050670203	-0.109878625391224	-0.145795629129866	-0.220586609250063	-0.315328768410085	-0.259936505001717	-0.121910587818248
SGL_RS04725	CDS	SGL_RS04725	DNA-binding response regulator	slr1909	slr1909	slr1909	WP_010871759.1	genome	1	613102	613743	+	4	#777777	down	down	NA	noon	10: late night	stable	135.605	117.509129738794	111.4746	113.466416043227	128.5845	123.199875375352	98.32568	96.951613024042	81.148475056972	85.0853549283736	90.8060681513505	108.624149153499	98.98523	95.54356	114.74771849371	76.89035	76.2040829766834	113.444479729718	122.68308712289	0.099622328103722	-0.107015196406976	-0.183073023215357	-0.157522696413153	0.0229286998155191	-0.0387872494554494	-0.364147882414726	-0.384451239751758	-0.64115215710991	-0.572805307445699
SGL_RS04730	CDS	SGL_RS04730	N-acetylmuramoyl-L-alanine amidase	slr1910	slr1910	slr1910	WP_010871760.1	genome	1	613801	614817	+	4	#777777	down	down	NA	night 2	10: late night	NA	16.91071	22.2801533292541	23.00756	14.5884076029921	17.87964	19.6754352087304	20.01021	16.713450985582	12.7122200711834	13.2170149325794	13.7709562009117	12.4951594188502	12.62628	13.05192	17.2185391211366	17.48956	13.4063762207638	21.6802203529658	25.031340845542	-0.212580121289825	0.185241806972325	0.231590636650825	-0.425694939653851	-0.132199665510623	0.00587819343943609	0.030218953703505	-0.229507703030453	-0.624301348550877	-0.568120973730318
SGL_RS04735	CDS	SGL_RS04735	hypothetical protein	slr1911	slr1911	slr1911	WP_010871761.1	genome	1	614841	615269	+	3	#61D04F	down	down	NA	dawn	4: non-osci	NA	82.94282	96.9365387630009	83.06876	84.7456617058338	86.07218	94.7554052214072	104.2401	106.892260227505	82.0533626072199	78.664935475828	84.1360092227288	86.696756806895	98.7545	89.89255	73.8960573929173	94.10311	51.722913440783	45.6547505892892	78.0580284010509	-0.116840642335104	0.108082829170831	-0.114651722160923	-0.085818225279656	-0.0634107318081382	0.07525050156448	0.212880726846014	0.249127749103243	-0.132395283416688	-0.19323703657216
SGL_RS04740	CDS	SGL_RS04740	DUF1036 domain-containing protein	sll1837	sll1837	sll1837	WP_010871762.1	genome	1	615266	615703	-	3	#61D04F	down	down	DOWN	night 2	8: DAWN	stable	475.5161	478.679489216954	459.5604	426.007427352241	444.1856	443.89742795423	392.4121	353.173980161725	327.021990643076	280.987727981562	343.926525405964	317.901716515762	373.4196	423.0009	273.65643015351	438.9458	427.457426497474	307.125660175777	259.787898688122	-0.00479082885041994	0.00477497234880845	-0.0540305301470462	-0.163406433695805	-0.103122394374232	-0.104058668084821	-0.281915489813778	-0.433905960073796	-0.544897364227779	-0.763777894723428
SGL_RS04745	CDS	SGL_RS04745	STAS domain-containing protein	slr1912	slr1912	slr1912	WP_010871763.1	genome	1	615968	616324	+	4	#777777	up	down	DOWN	dawn	8: DAWN	NA	193.3613	182.570602943341	194.4337	213.783289522567	201.2379	148.069594769228	178.2733	128.792897432212	125.851930614032	120.165422728707	155.643699270973	143.46704383155	144.9261	199.6061	124.31924949632	113.0819	131.547719611584	112.024485633045	117.2510300562	0.0408277248215891	-0.0420168679883546	0.0488069411895536	0.185677735583677	0.0984306867957885	-0.344195930907763	-0.0763807062625051	-0.545418317851541	-0.578744004773316	-0.645449528687297
SGL_RS04750	CDS	SGL_RS04750	hypothetical protein	slr1913	slr1913	slr1913	WP_010871764.1	genome	1	616456	616809	+	5	#0000FF	down	up	NA	noon	3: dawn	NA	105.8763	96.0123556603876	85.18068	91.7505919309577	102.1019	111.270060986247	89.70896	111.230757388377	94.7368654373528	86.4444252883973	117.400390348616	100.030362889961	104.0555	95.91244	126.225678665351	181.7869	89.3647029072681	91.4392416653844	88.3215386210265	0.068819837399331	-0.0722678655997739	-0.244961694242724	-0.13777047569143	0.0164498670074123	0.140505618036096	-0.17023585463989	0.139995929067398	-0.0915620030584754	-0.223715012300069
SGL_RS04755	CDS	SGL_RS04755	hypothetical protein	slr1914	slr1914	slr1914	WP_010871765.1	genome	1	616822	617178	+	4	#777777	up	up	NA	dusk	3: dawn	NA	52.82551	45.5493119817742	59.23511	42.6817775929468	43.43488	47.4440579364889	60.99779	41.7891848051326	46.9703786622169	46.9980320005612	42.4192868914742	52.524999405802	57.23531	57.53353	70.1938619605071	39.18679	62.4040415614725	81.1438356344932	111.029546828729	0.102945670686551	-0.110859857519859	0.26816342768232	-0.204668857756581	-0.179435068217856	-0.0520617096606404	0.310467853662832	-0.235159504108448	-0.0665378956825879	-0.0656887734091847
SGL_RS04760	CDS	SGL_RS04760	curli assembly protein CsgG	sll1835	sll1835	sll1835	WP_010871766.1	genome	1	617390	618187	-	3	#61D04F	up	down	DOWN	dawn	8: DAWN	stable	308.1139	264.237100180724	288.0639	312.546479409847	268.2651	284.908246080786	248.3577	222.503071123791	152.224411200793	173.937692595378	178.641096596386	168.17595503528	179.2369	172.4667	155.877555222382	204.611	178.337613089728	193.116450074932	126.318778889763	0.106563602330724	-0.115067123842415	0.00948870803827876	0.127170585697972	-0.0932407869698831	-0.00640278799136331	-0.204480689777391	-0.363074916908044	-0.910700433431387	-0.718329565080252
SGL_RS04765	CDS	SGL_RS04765	membrane protein	sll1834	sll1834	sll1834	WP_010871767.1	genome	1	618311	618715	-	4	#777777	down	down	NA	dawn	10: late night	NA	84.63649	72.7323227570541	76.14636	71.9461126911128	65.55624	61.4672301341508	56.96892	53.1410252919671	45.512265126138	52.726411658542	41.3277964685357	64.4753612234734	67.57773	66.23966	69.3293592429212	79.94106	78.7714660326475	113.805780810267	56.9505003130116	0.105202046252338	-0.113481101250391	-0.047302678077221	-0.129161012703475	-0.263344641195005	-0.356260276632078	-0.465902695469924	-0.566251688593114	-0.789822361336802	-0.577551935547959
SGL_RS04770	CDS	SGL_RS04770	DUF1825 domain-containing protein	slr1915	slr1915	slr1915	WP_010871768.1	genome	1	619215	619529	+	5	#0000FF	down	up	UP	dusk	2: NIGHT	NA	367.4972	318.198035177597	336.2872	264.776781699403	268.7963	342.877103356821	291.7485	268.250029456772	295.829723319897	364.074527440711	420.025360027158	366.025450404729	412.7068	511.8788	349.841697562206	558.953	680.653362119293	1503.42773035504	554.860588763913	0.100165760838896	-0.107642569822626	-0.027873630070129	-0.372790879476597	-0.351054217651507	0.000124070111605196	-0.232842258647683	-0.353989167700597	-0.21280048343886	0.0866663087120732
SGL_RS04775	CDS	SGL_RS04775	alpha/beta hydrolase	slr1916	slr1916	slr1916	WP_010871769.1	genome	1	619618	620469	+	5	#0000FF	up	up	UP	dusk	9: dusk	NA	93.41094	94.3339292275506	105.3716	93.6570770180294	84.19057	92.5563173491094	98.73659	85.2548579177905	80.0771478176657	90.7436993906481	103.171000956951	105.76915293279	104.7305	131.8525	126.507968677593	126.9017	186.488765160402	389.284046498079	161.426594197093	-0.00711005277055823	0.0070751839789253	0.166712599137133	-0.00331356349493263	-0.157042927323454	-0.0203701132525227	0.0728832439636906	-0.138919533708983	-0.229310987299276	-0.0489041006676263
SGL_RS04780	CDS	SGL_RS04780	alpha/beta hydrolase	slr1917	slr1917	slr1917	WP_010871770.1	genome	1	620560	621468	+	4	#777777	down	down	UP	night 2	2: NIGHT	NA	36.01306	44.7225092890358	34.46511	39.5543507187719	39.39429	24.6997501714026	30.08788	34.5733549449595	33.7962364798054	37.3354453133771	32.0668293471766	34.3526361250313	30.52134	32.43325	34.2107505686085	23.30515	29.8023578551529	78.8322863824423	58.4541438856324	-0.164684225563015	0.147796722229571	-0.228067795029792	-0.0293680245026348	-0.0352178813082367	-0.708707965335931	-0.424021957329632	-0.223543807615389	-0.256341816749454	-0.11265847621802
SGL_RS04785	CDS	SGL_RS04785	molecular chaperone DnaJ	slr1918	slr1918	slr1918	WP_010871771.1	genome	1	621561	622247	+	2	#EEC21F	down	down	NA	dusk	10: late night	NA	417.1142	433.0396469631	427.3792	335.612575476601	374.6131	330.36809950011	306.7869	298.324940019861	309.48091856379	299.453865963877	299.323591390954	276.894076859649	281.3246	268.6693	225.889291349312	221.0888	195.088659257749	352.525156898364	546.874018289574	-0.0272815129124841	0.0267751767341529	0.00779275531066752	-0.34092716538072	-0.182322589608965	-0.363649554102521	-0.470487060129691	-0.510839347984271	-0.457873479269952	-0.505390182570758
SGL_RS04790	CDS	SGL_RS04790	penicillin-binding protein 2	sll1833	sll1833	sll1833	WP_010871772.1	genome	1	622300	624123	-	4	#777777	down	down	NA	dusk	3: dawn	stable	115.4219	123.714991871119	124.9545	107.720500841617	115.4089	106.507409560086	94.58586	102.708459656144	102.107852218129	95.2789704331053	94.4482754618774	107.264362198635	99.8444	103.2612	114.543519037806	101.789	72.8439913829639	69.5068577681225	108.468222635637	-0.0509197281056026	0.0491836245967452	0.0635661451664322	-0.150543870413755	-0.0510822283919713	-0.166882913063413	-0.338140282299954	-0.219281697962527	-0.227742897640548	-0.327606984223504
SGL_RS04795	CDS	SGL_RS04795	hypothetical protein	sll1832	sll1832	sll1832	WP_010871773.1	genome	1	624136	624594	-	5	#0000FF	down	up	DOWN	night 1	9: dusk	NA	750.4102	809.018836310165	815.6406	637.73065350865	829.9847	772.345129198656	659.9622	743.565850216645	565.55682399392	649.872408401699	682.925712352213	691.120951777536	792.5136	775.6372	943.247639035569	1071.976	442.070230421472	314.026278885985	438.481629860965	-0.0552665596100843	0.0532272956565916	0.0649875923976158	-0.289998769294703	0.0901387444325783	-0.0137003250076198	-0.240562602498636	-0.0684854844671833	-0.463274012078614	-0.262789500667479
SGL_RS04800	CDS	SGL_RS04800	(Fe-S)-binding protein	sll1831	sll1831	sll1831	WP_010871774.1	genome	1	624899	626281	-	4	#777777	down	up	NA	night 1	4: non-osci	NA	39.79336	41.0560936951756	32.06784	31.9898111962663	42.26698	34.9180416111896	38.89546	33.953248263848	26.5632187321074	32.8110397929376	32.1086736032051	41.1237571762713	33.20853	39.30061	46.2810221242368	41.6179	30.8641455361865	29.0021852042524	34.0961780615861	-0.0227103054930649	0.0223583426046517	-0.334110844201272	-0.337625547652551	0.0642930093106721	-0.211265378097763	-0.055636256199501	-0.251688423488622	-0.605808053082791	-0.301056711276985
SGL_RS04805	CDS	SGL_RS04805	hypothetical protein	sll1830	sll1830	sll1830	WP_010871775.1	genome	1	626349	627425	-	4	#777777	down	down	DOWN	dusk	3: dawn	stable	133.1452	128.832440271022	106.9928	116.65893665511	122.2245	106.428728527737	81.59941	61.880395920747	73.8068853847449	72.5827418747588	74.7452586348964	69.6431746996149	67.70795	89.77642	97.5557341849353	82.01938	84.8103952029038	61.3083301118056	63.6132329401606	0.0235567357376153	-0.0239477705919998	-0.291929968524967	-0.167146854164998	-0.0999101798063891	-0.299556050263129	-0.682813057319452	-1.08188935081572	-0.827616367808232	-0.851745221349712
SGL_RS04810	CDS	SGL_RS04810	hypothetical protein	slr1919	slr1919	slr1919	WP_010871776.1	genome	1	627572	629272	+	5	#0000FF	down	up	mixed	night 2	10: late night	stable	42.67386	43.6456623310484	42.4762	39.6819428888291	41.57929	41.867371941887	43.51158	46.8003347741755	39.5071745886614	41.7529514090283	44.1124358159459	48.3770196547469	50.91472	40.82479	56.9757406988676	51.22619	47.1497202908904	76.5324225732437	65.0862860720133	-0.0163342681054747	0.016151399194204	-0.0230321756344644	-0.121204217345251	-0.0538217581406852	-0.0438605198979957	0.0117125238580135	0.116831968431217	-0.127572207729636	-0.0478086997600426
SGL_RS04815	CDS	SGL_RS04815	hypothetical protein	slr1920	slr1920	slr1920	WP_010871777.1	genome	1	629398	630504	+	6	#28E2E5	down	up	NA	dawn	1: DUSK	NA	81.53646	70.4366109914082	68.89433	72.3244375173024	66.10713	64.4039556245058	59.83376	54.9011008247803	72.9630063378888	66.051542479478	80.0224630475877	90.4344286394236	96.69282	95.42147	131.731237271168	150.2054	113.343327606589	82.7427991182446	47.9989311581209	0.101701520384023	-0.109418304953658	-0.141358547439601	-0.0712606034742172	-0.200937919186671	-0.238594501621215	-0.344784075603616	-0.468908724450728	-0.0585786265791696	-0.202151548885231
SGL_RS04820	CDS	SGL_RS04820	RuBisCO transcriptional regulator	ycf30	sll0998	sll0998	WP_010871778.1	genome	1	630555	631592	-	1	#FF0000	down	up	DOWN	night 1	1: DUSK	2: DOWN	180.6547	189.530544720145	160.4355	169.845210748568	158.8434	196.037265712383	193.5563	230.43252657969	202.85678142837	194.33612141798	193.171005730159	216.182288673686	216.5347	241.085	292.028757280923	273.7866	252.400901510945	233.092698705403	245.413861175434	-0.0350126026047577	0.0341829799806208	-0.206253985537941	-0.124026853666812	-0.220642244912395	0.0828805378708693	0.0645058744833121	0.316096982283865	0.132214140405538	0.0703066890705107
SGL_RS04825	CDS	SGL_RS04825	hypothetical protein	gifA	ssl1911	ssl1911	WP_010871779.1	genome	1	631896	632093	-	3	#61D04F	up	down	NA	noon	2: NIGHT	NA	503.1864	337.258374446274	405.4547	465.114517095069	447.35	505.300949678757	597.6936	725.062078040966	688.502306240581	603.764490643573	558.385302007627	461.780642158948	577.9978	515.8508	157.058445792248	620.7544	439.263939582768	719.085103592976	381.395774823502	0.259939906723331	-0.317298756100456	-0.0516122869073624	0.146432946570047	0.0902509931720336	0.265989868196506	0.508253071507428	0.786951497225798	0.712308463680243	0.522832886542636
SGL_RS04830	CDS	SGL_RS04830	hypothetical protein	slr1019	slr1019	slr1019	WP_010871780.1	genome	1	632213	633157	+	4	#777777	down	up	NA	noon	4: non-osci	NA	7.40517	5.35971867763682	8.598841	3.96033647840988	5.430229	7.00259583806782	7.955532	6.21128867048966	4.6054077806211	4.84222147884569	4.21712208862609	3.52578278839681	3.07472	6.357825	7.66776323424013	6.344528	6.78955972188821	8.19103765919041	11.2093048235134	0.214423804779425	-0.251951772867006	0.430033167422299	-0.688486041091565	-0.233096011283175	0.133780772300813	0.317849358291467	-0.0392164321780237	-0.470780147197545	-0.398439982553176
SGL_RS04840	CDS	SGL_RS04840	hypothetical protein	sll0997	sll0997	sll0997	WP_010871781.1	genome	1	633789	634880	-	3	#61D04F	down	down	NA	night 2	9: dusk	NA	96.88511	82.6335169606305	90.99909	86.2923590505175	79.58054	84.3341469921148	67.42155	67.6373501858609	82.7566771438532	73.59361850962	64.8556303629913	72.0215245348946	75.87616	82.27355	74.3736169474974	95.35094	66.1818862313863	84.6311758143624	113.431628370696	0.1102133173274	-0.11933457007146	0.0197904766817933	-0.0568288231988789	-0.173645953021703	-0.0899447432821586	-0.412851846803285	-0.408241500909969	-0.117185922512569	-0.286480969668114
SGL_RS04845	CDS	SGL_RS04845	tRNA (N6-isopentenyl adenosine(37)-C2)-methylthiotransferase MiaB	sll0996	sll0996	sll0996	WP_010871782.1	genome	1	634892	636247	-	1	#FF0000	down	up	NA	dawn	10: late night	6: UP	51.69429	49.4422814321243	50.03422	49.4823014642031	53.14531	49.7308244252161	57.73648	63.1263436505794	64.7568042239988	62.780820929752	61.8853336589753	72.1709741433283	61.44942	64.2979	103.979195296174	85.77746	60.5915631154128	89.8633601598328	44.8548188306021	0.0317720620793653	-0.0324875558391657	-0.0153177337429121	-0.0313202685324996	0.0717095101458393	-0.024092523410905	0.191250282576843	0.320009319599047	0.356798918390825	0.312091022512789
SGL_RS04850	CDS	SGL_RS04850	NAD-dependent dehydratase	sqdB	slr1020	slr1020	WP_010871783.1	genome	1	636372	637523	+	1	#FF0000	nc	up	DOWN	dawn	8: DAWN	stable	536.6199	528.985721296533	529.0302	530.468507205761	572.5949	586.330631988217	675.8933	683.074946685075	594.015061924642	585.889884012677	576.724391885935	642.616191830674	583.4491	552.954	591.256430640235	488.8757	493.215542817895	485.819286164056	488.973436281248	0.0102988635073493	-0.0103729121875602	-0.0102516111680515	-0.00633458902614	0.103913127615952	0.138112737247574	0.34319382025477	0.358442186117435	0.156897819703744	0.137027847604579
SGL_RS04855	CDS	SGL_RS04855	DUF2470 domain-containing protein	ssr1698	ssr1698	ssr1698	WP_010871784.1	genome	1	637666	637956	+	4	#777777	up	down	NA	night 2	1: DUSK	NA	110.864	89.7745608131572	94.53812	114.829343768328	109.639	100.978153902035	90.86784	83.6242762692535	60.7025701102484	63.5541569098497	72.7779626428873	64.7041581246305	43.8048	47.05492	73.6638851949229	59.06298	21.7423400887786	19.3452810695031	160.87048542026	0.144192061671631	-0.160220309591872	-0.0856308243590263	0.194892454116433	0.128162169950934	0.00944430238080608	-0.14275721441257	-0.26260517975202	-0.724769399066204	-0.658540508483693
SGL_RS04860	CDS	SGL_RS04860	hypothetical protein	sll0995	sll0995	sll0995	WP_010871785.1	genome	1	637993	638688	-	4	#777777	down	down	DOWN	night 1	3: dawn	NA	121.1644	108.96655821078	91.57256	78.3532087754368	90.39865	84.5518172042563	64.99639	72.5626436411056	69.7029168216849	60.2668729317541	60.53024377209	49.7642186768457	57.50351	47.77928	53.7900201022664	76.66761	56.3357864854949	132.783396536327	195.890082973204	0.0745108004659955	-0.0785696337364348	-0.329467814012239	-0.554390810910101	-0.348081941266607	-0.444547407421139	-0.824023578221722	-0.665156151212162	-0.723164140009218	-0.933017959482097
SGL_RS04865	CDS	SGL_RS04865	DUF1449 domain-containing protein	sll0994	sll0994	sll0994	WP_010871786.1	genome	1	638774	639583	-	4	#777777	down	up	NA	night 2	4: non-osci	NA	23.86808	30.0308798714081	27.6786	19.7191753820825	23.1375	24.8008602598235	21.0433	16.6065704037397	14.1435685027408	19.5370186056205	22.9833153830122	23.1020767588558	24.06878	20.69989	32.2418794328639	23.56287	24.2035230826571	33.4467371083608	19.6162834411484	-0.175174914903314	0.15618931239597	0.0385135399696397	-0.450658210229242	-0.220024442383966	-0.119867268679911	-0.356896467378359	-0.698503274435342	-0.930111266244446	-0.464047106988224
SGL_RS04870	CDS	SGL_RS04870	potassium channel protein	sll0993	sll0993	sll0993	WP_010871787.1	genome	1	639516	640613	-	4	#777777	down	up	NA	noon	4: non-osci	NA	30.3542	32.4721955043409	29.42424	27.9374146043566	25.39977	29.0579028116544	25.0859	26.2834243945925	22.9076846754255	24.0498653880169	23.9027862646306	21.9823752480916	20.2312	31.81336	26.8096742180783	43.2286	33.2753353856202	37.3845794802841	37.8113977488028	-0.0494746609599494	0.0478341194575766	-0.094365659395375	-0.169172295255704	-0.306555378541826	-0.112440228226303	-0.324494113498481	-0.257217559057683	-0.455539161709619	-0.385341992745486
SGL_RS04875	CDS	SGL_RS04875	aspartate aminotransferase family protein	argD	slr1022	slr1022	WP_010871788.1	genome	1	640737	642026	+	4	#777777	down	down	DOWN	dawn	3: dawn	1: UP	206.3232	227.312426169053	222.4435	184.95001606295	208.151	200.917502679446	191.5165	174.895624664333	150.82552977848	168.196815263742	169.557729744782	163.439768235626	166.6058	183.2663	211.108679045024	159.2624	113.774468072165	179.375931994311	262.766959583756	-0.0715772348432718	0.0681932631470664	0.0369556533299864	-0.229347863187073	-0.0588527994503816	-0.109880040809711	-0.179014596835182	-0.309989090905787	-0.523602639071308	-0.366332899922115
SGL_RS04880	CDS	SGL_RS04880	cupin domain-containing protein	slr1023	slr1023	slr1023	WP_010871789.1	genome	1	642153	642467	+	5	#0000FF	nc	up	NA	night 1	3: dawn	NA	77.56602	72.3562021480971	65.88991	84.0157095776953	82.16172	89.7832823523695	59.66649	48.1374871962949	57.703050427782	65.9752676492726	69.0403130509356	95.442120132416	100.2756	115.7716	128.435034173522	129.4284	62.803427427466	52.8694248911381	69.4253718101475	0.0492824404438222	-0.0510256514113181	-0.186084780623424	0.164516776943816	0.132324047026156	0.260304503358478	-0.329221426807796	-0.638981502498929	-0.377494748929828	-0.184217038484029
SGL_RS04885	CDS	SGL_RS04885	hypothetical protein	slr1024	slr1024	slr1024	WP_010871790.1	genome	1	642474	643115	+	5	#0000FF	up	up	NA	dawn	10: late night	4: complex	44.33953	47.3358331809981	52.91613	61.0012108269092	49.69619	55.3417766875336	55.11891	43.8091768085062	34.493086449278	44.3988152244044	52.4972581499995	52.5016720908577	77.08584	83.79105	65.8388548734404	108.9539	48.9982537172482	36.3533840035649	56.6843764797733	-0.0479405986401519	0.0463986395957928	0.207173478222907	0.412303803014721	0.116601174277351	0.271834884519074	0.266013282086298	-0.065300970213163	-0.410226849069518	-0.0460128973345824
SGL_RS04890	CDS	SGL_RS04890	hypothetical protein	slr1025	slr1025	slr1025	WP_010871791.1	genome	1	643144	643482	+	5	#0000FF	up	up	NA	night 2	7: night	NA	6.297782	4.71815011678323	13.2847	14.5884076029921	12.83385	10.6898033811212	11.85318	9.01804909293991	5.28626973257133	12.9358018489075	9.74043243479123	12.7999194046758	11.61249	17.31097	16.0310536645065	17.09654	16.8236878064487	22.1415016370714	13.6076416677107	0.193324149712502	-0.223298347862327	1.2701740743967	1.40523084020688	1.22036245211731	0.956643743306169	1.10568258646401	0.711295694602652	-0.0592696286631732	1.23177791050979
SGL_RS04895	CDS	SGL_RS04895	S-formylglutathione hydrolase	sll0992	sll0992	sll0992	WP_010871792.1	genome	1	643549	644379	-	4	#777777	down	up	mixed	dusk	9: dusk	NA	76.64575	89.9812546189047	69.62739	75.2749875769964	78.39781	85.225636169986	87.97334	102.124685338128	88.8783065583763	90.5130501838835	95.2277930121162	104.152825372459	90.9096	90.12301	88.2865428346737	79.60436	66.3789762521246	65.9086858579589	125.825654121166	-0.12034452996831	0.111074155959953	-0.258895382123538	-0.146379761904014	-0.087736972753462	0.0327371366982501	0.0785160597510051	0.293709401340838	0.0932810018593494	0.119575488400879
SGL_RS04900	CDS	SGL_RS04900	S-(hydroxymethyl)glutathione dehydrogenase	sll0990	sll0990	sll0990	WP_010871793.1	genome	1	644388	645497	-	4	#777777	down	down	NA	night 2	1: DUSK	stable	76.29394	62.2009457062589	59.27068	65.9877686199916	68.23998	79.8437870049962	98.44136	95.9549671215594	78.9929939478155	77.2955962417092	72.7282595879002	80.1378737863013	79.71219	82.32404	62.8316206913832	69.8584	55.3142678018021	79.4550778341123	119.134289843976	0.139807672090518	-0.154824281446434	-0.224442187439777	-0.0695621630110404	-0.0211435729495007	0.205419352804054	0.507503792467767	0.470596692877287	0.189963906577609	0.15862542512031
SGL_RS04910	CDS	SGL_RS04910	hypothetical protein	slr1028	slr1028	slr1028	WP_010871794.1	genome	1	646129	658047	+	2	#EEC21F	down	down	NA	noon	1: DUSK	NA	54.8012	49.2937630206014	51.60024	51.4504825907692	58.39387	48.6264449855257	35.88782	31.7536108685561	32.9378265342307	31.5771220085687	29.9295724976063	25.7829019118366	21.83795	23.73871	23.2030414003655	25.25196	11.7606094414975	7.88169258776525	23.021017745456	0.0743791290641834	-0.0784232369956432	-0.0124505797955197	-0.0166437463895524	0.165988571947201	-0.0980872337143736	-0.536334066106425	-0.712907698053764	-0.660082996437072	-0.720948668074141
SGL_RS04915	CDS	SGL_RS04915	magnesium chelatase subunit ChlI	chlI	slr1030	slr1030	WP_010871795.1	genome	1	658262	659335	+	1	#FF0000	up	up	DOWN	dawn	8: DAWN	1: UP	103.5889	101.765314204175	104.3746	108.148713678923	100.4418	94.1829579896551	104.879	98.1466022287044	100.829372285386	83.5257844304031	95.2032981013297	102.952903228421	91.11124	97.05244	151.521319916837	108.6722	82.3921606613913	140.431159868014	88.1301038363364	0.0127548661930124	-0.0128686385683526	0.0236561146034998	0.0749019519020121	-0.0317547658412043	-0.124576615118859	0.0306112808517656	-0.065104325573296	-0.0261985870911464	-0.297821022309007
SGL_RS04920	CDS	SGL_RS04920	tyrosine--tRNA ligase	tyrS	slr1031	slr1031	WP_010871796.1	genome	1	659370	660584	+	5	#0000FF	up	up	NA	dawn	10: late night	stable	32.60506	37.8471362762951	39.40272	38.3932619712513	42.87782	38.2549217079631	40.64637	41.7680407124363	28.6558706349757	38.5248037564645	35.3301117202674	37.9454400870096	37.26032	41.62979	56.9047428911432	62.99882	54.3479109219663	72.6851170060482	49.3571002712767	-0.111548807209283	0.103539460251288	0.161650541663541	0.124208457956829	0.283586876159796	0.119000688667604	0.206481833676161	0.245754788231456	-0.297813952301199	0.129142925936711
SGL_RS04925	CDS	SGL_RS04925	hypothetical protein	slr1032	slr1032	slr1032	WP_010871797.1	genome	1	660772	661125	+	5	#0000FF	up	up	NA	night 2	5: dusk	NA	51.93298	29.9332638235326	45.90907	50.2174021679727	35.92474	41.0586525039252	30.02504	30.0530307229465	23.865011904066	26.2564843165693	30.717088433679	37.9765163269327	31.77267	44.99596	38.3794293239244	52.50366	69.603775644675	125.232004889548	23.1663052120725	0.343382308717131	-0.451519109221685	0.165510503741884	0.29491869415657	-0.188290987875326	0.00441757738699878	-0.447102535382078	-0.445758215245903	-0.778371647284879	-0.640594947720169
SGL_RS04930	CDS	SGL_RS04930	hypothetical protein	slr1033	slr1033	slr1033	WP_010871798.1	genome	1	661122	662819	+	5	#0000FF	up	up	NA	dusk	5: dusk	NA	14.3196	12.2847652738888	15.68284	16.2944056079452	14.12514	13.1066695511539	11.06887	8.64203149825195	9.64924348964055	10.6952887732565	11.3661126257935	14.5341841031671	12.80637	15.55235	14.4024572233243	27.89463	34.1914610332058	40.6821975612457	15.2941272925402	0.106328209136689	-0.114792691898513	0.237523856092384	0.292713741829617	0.0866021825767644	-0.0213618456959304	-0.265155036529322	-0.622220589811198	-0.463175240968419	-0.314687548301545
SGL_RS04935	CDS	SGL_RS04935	hypothetical protein	ssr1720	ssr1720	ssr1720	WP_010871799.1	genome	1	662952	663188	+	5	#0000FF	up	up	NA	night 2	10: late night	stable	0.5004567	0	0	2.81985983431083	2.353497	0.997205103522316	1.093842	3.09581634684216	0.540098082984232	2.01120749714714	1.92172652139923	0.653883767056223	2.768378	2.94777	2.54783272023802	1.68652	4.13604508374519	4.94855554784231	0	1	-Inf	-Inf	3.49430629672163	3.23348885782993	1.99464501522665	2.12808720690779	3.62900273280542	1.10997617653556	3.00674477659647
SGL_RS04940	CDS	SGL_RS04940	thylakoid-associated single-stranded DNA-binding protein	ycf41	slr1034	slr1034	WP_010871800.1	genome	1	663342	663731	+	1	#FF0000	down	up	NA	noon	9: dusk	NA	385.3247	419.685501798275	358.4736	396.528689900789	388.1569	388.846066969631	433.3971	478.791812011038	536.300778000789	494.011350441563	467.711279029315	515.177415500639	506.6193	559.972	465.263652785311	429.9394	511.599853467086	397.251006474827	336.007951846769	-0.0629323981603479	0.0603015591683095	-0.167140191734346	-0.0215818139329609	-0.0523671328561079	-0.0498079198996037	0.106682433480029	0.25039141400639	0.414035279806519	0.295537123214125
SGL_RS04945	CDS	SGL_RS04945	hypothetical protein	slr1035	slr1035	slr1035	WP_010871801.1	genome	1	663788	664315	+	5	#0000FF	down	up	NA	dusk	3: dawn	NA	135.456	115.617017587121	107.9152	128.598425989275	121.0634	146.964990777631	126.4289	146.602734902022	177.216614740093	180.912685294515	153.3259332109	174.928768682246	203.4354	209.0572	204.137858547934	179.7917	166.242948446091	106.174633294103	124.902801822855	0.10971730605439	-0.118753230095697	-0.218208908166377	0.0347659917409407	-0.0523442187888976	0.227365531983742	0.0102192896828827	0.223805024647105	0.4974068756225	0.527186578038822
SGL_RS04950	CDS	SGL_RS04950	IS1 family transposase	sll0986	sll0986	sll0986		genome	1	664394	664775	-	5	#0000FF	up	up	NA	night 2	3: dawn	NA	3.725913	0.348920787432268	0.5125784	3.84888721887347	2.920308	3.50588076971327	3.393202	0.960351406023025	0.335087030542573	1.24779103880595	1.4903441936244	1.62272725436989	1.717554	2.560393	5.53253204564774	6.801268	5.13216065365241	7.98246054602207	4.47255238060301	0.87085277479155	-2.54576975724662	-1.99089662297325	0.917700184552096	0.519379322783974	0.78303571983636	0.735906104404105	-1.08510690311405	-2.60413345938391	-0.707364859322999
SGL_RS04955	CDS	SGL_RS04955	mechanosensitive ion channel family protein	sll0985	sll0985	sll0985	WP_010871803.1	genome	1	664903	667017	-	4	#777777	down	up	NA	night 2	4: non-osci	NA	16.37523	13.9274660598614	14.58122	14.9460570820841	18.22341	12.4594058927324	13.02332	12.7199262666942	10.2886769567067	7.64002099022662	9.77116160534853	11.6502609900613	11.76603	11.1317	16.9873584418139	18.33164	12.9982750172142	14.5561234997702	17.2467117969191	0.112069012949229	-0.121513357102248	-0.0553347234141704	-0.0196812199928596	0.266346786942201	-0.28221088001957	-0.218348879603214	-0.252355849557612	-0.558388682493271	-0.987797650321073
SGL_RS04960	CDS	SGL_RS04960	glyoxalase/bleomycin resistance/dioxygenase family protein	sll0984	sll0984	sll0984	WP_010871804.1	genome	1	666929	667375	-	4	#777777	nc	up	NA	night 2	4: non-osci	NA	10.87905	10.4364002862851	10.51302	10.914182325148	10.1074	8.01891218033773	7.974403	6.2920562664566	5.44085384268008	10.9833526203264	8.27857859679953	9.36063137671761	8.492259	10.78409	8.78061813316927	12.96583	10.8650043368303	7.21525968301168	10.5109983799183	0.0296530480931356	-0.03027534773833	-0.0197223708661837	0.0343045173581318	-0.0764876023515527	-0.410421088651963	-0.418451111045857	-0.760296055214879	-0.969994553377011	0.0434189655361781
SGL_RS04965	CDS	SGL_RS04965	response regulator	slr1037	slr1037	slr1037	WP_010871805.1	genome	1	667447	667842	+	5	#0000FF	up	up	NA	night 1	10: late night	NA	24.56029	19.1853566301773	23.73393	32.0652243280345	20.28287	18.7001138857493	21.60338	17.2927923212496	8.40425350340616	19.0180999843869	20.1271736048063	27.1980971441075	26.27263	19.75899	32.7840445100324	51.98187	60.7588441021246	71.967743069643	22.4350455778531	0.167188142115045	-0.189133870606828	0.117811556443978	0.551870046720796	-0.108877647295531	-0.226092397261291	-0.0178824037876866	-0.338968609302559	-1.37994786876777	-0.201766333558206
SGL_RS04970	CDS	SGL_RS04970	hypothetical protein	sll0983	sll0983	sll0983	WP_010871806.1	genome	1	667852	668481	-	3	#61D04F	up	up	NA	dusk	3: dawn	NA	39.15954	49.0837394688846	51.12684	47.5240377409185	45.86182	43.5161312794214	33.12519	33.3856766038819	32.3055810493568	36.0140222489148	37.9540987976348	43.047347997868	46.26958	41.91729	49.8404610225608	47.58396	34.0892477703137	92.5214935594916	99.5277791184537	-0.172122590208262	0.153758757447747	0.212594451859097	0.107171007539198	0.0558072004063422	-0.0199361059984558	-0.413557678552482	-0.402257129566318	-0.449702984532765	-0.292927671335624
SGL_RS04975	CDS	SGL_RS04975	hypothetical protein	sll0982	sll0982	sll0982	WP_010871807.1	genome	1	668776	669162	-	2	#EEC21F	down	down	mixed	dusk	8: DAWN	stable	271.2359	255.898685823646	269.6745	245.909265054753	243.8661	200.510375014442	182.5402	154.830814969328	151.817803000707	156.668386801025	176.824909902159	158.374196587505	154.2781	168.9689	124.824052650421	150.7932	192.04190724992	481.245108982878	539.926061107079	0.0413767902321007	-0.0425986134399203	0.0330477572034418	-0.1000452598507	-0.112082129818717	-0.394494463802137	-0.529957134661665	-0.767478721564538	-0.795830372702007	-0.750457255657903
SGL_RS04980	CDS	SGL_RS04980	hypothetical protein	sll0981	sll0981	sll0981	WP_010871808.1	genome	1	669254	669751	-	4	#777777	down	down	NA	dusk	10: late night	NA	59.06595	63.6997636750844	51.11374	57.1684113637932	55.77789	60.2708361665024	51.79606	51.5658566205938	41.8966446661925	45.9427640312167	53.501560955702	47.4558113470473	44.41794	41.80506	38.1944682187488	48.55857	32.9252745549398	58.6403832419313	80.9657715293418	-0.0555090987897328	0.0534522278602962	-0.264124634847744	-0.102617592060387	-0.138142432008331	-0.0263757121216811	-0.244993432468745	-0.251419664370112	-0.551001083353862	-0.417998136802867
SGL_RS04985	CDS	SGL_RS04985	ribonuclease HI	sll0980	sll0980	sll0980	WP_010871809.1	genome	1	669759	670949	-	5	#0000FF	down	up	NA	dusk	2: NIGHT	NA	55.96795	46.555583688024	55.56849	42.197036029405	46.64549	45.3757627038525	49.08376	62.2204499532835	59.1114904424808	60.1923501211675	64.0535168625071	58.4880088414358	66.73595	64.17228	59.8259360656393	67.45656	54.4703972650226	67.7490909663287	70.7219059302638	0.126717700526023	-0.138928995831171	0.116383832508605	-0.280741539133207	-0.136145606637619	-0.175961311966811	-0.0626374359066606	0.279505622912096	0.205555392302464	0.231696940741632
SGL_RS04990	CDS	SGL_RS04990	class I SAM-dependent methyltransferase	slr1039	slr1039	slr1039	WP_010871810.1	genome	1	671006	671707	+	4	#777777	up	down	NA	dusk	4: non-osci	NA	29.39862	35.6952924077432	40.02565	37.6993568617863	34.32486	35.7985268003787	39.32924	31.7034525889576	22.9749415300216	35.3078649499165	29.0332636101565	30.5746548600242	32.71182	31.44792	29.675718286362	24.19868	23.7380707156829	52.4589183417847	24.581198853052	-0.146774193513516	0.133211191606324	0.298402203055342	0.212017283169716	0.0767312074508656	0.137377589526197	0.27307967919928	-0.0378826664612077	-0.502461438708687	0.117466955993401
SGL_RS04995	CDS	SGL_RS04995	hypothetical protein	slr1376	slr1376	slr1376	WP_010871811.1	genome	1	671912	672244	+	1	#FF0000	down	up	NA	noon	9: dusk	NA	411.3889	439.889570985705	371.6178	333.149926731101	349.4074	422.994640488691	415.3299	442.501857564023	473.957963686893	532.480774109552	560.421332696607	529.366036189999	575.6053	526.1689	810.555106754641	473.5247	527.720058563879	972.761192277564	813.725166634563	-0.0491282769040747	0.0475102530423216	-0.195811538273074	-0.353459568511202	-0.284720981822286	-0.00899176089094963	-0.0353734083200905	0.0560523666218263	0.155127964358637	0.323098291124745
SGL_RS05000	CDS	SGL_RS05000	signal peptidase I-2	slr1377	slr1377	slr1377	WP_010871812.1	genome	1	672291	672947	+	1	#FF0000	down	up	UP	dusk	8: DAWN	stable	130.6135	154.589434534146	132.3248	115.351581331767	117.159	120.027370443594	122.1232	129.078342683613	140.764604253573	158.595190644899	170.533485008551	169.948571136789	174.6191	175.7719	269.980105315176	190.5749	177.954670336248	379.689787383829	301.00549822973	-0.126684806942114	0.116452895006063	-0.107905352719655	-0.305951044383607	-0.283521041767931	-0.248625397818618	-0.223651527998778	-0.143741866752244	-0.0187042172365076	0.15336019622091
SGL_RS05005	CDS	SGL_RS05005	Uma2 family endonuclease	slr1378	slr1378	slr1378	WP_010871813.1	genome	1	672899	673612	+	5	#0000FF	nc	up	NA	night 2	3: dawn	stable	58.55658	54.1364773553874	50.87089	61.2146547056737	66.40225	59.0292348744687	63.7209	54.5485875427653	51.3626468958975	59.0145742734319	53.5822571260726	65.0051129009822	55.00366	64.08922	69.1367254851982	90.54948	85.2439207729715	169.51505743886	133.163669849542	0.0555045619160781	-0.0577257186237565	-0.14748639872812	0.119550340020814	0.236905393757608	0.0671029084824609	0.177439910277936	-0.0467848929709805	-0.13360718201908	0.0667445537890012
SGL_RS05010	CDS	SGL_RS05010	cytochrome ubiquinol oxidase subunit I	cydA	slr1379	slr1379	WP_010871814.1	genome	1	673889	675340	+	1	#FF0000	down	up	NA	night 2	3: dawn	NA	44.84567	54.7103949836634	42.61319	52.7465269089869	62.46202	48.8300846146258	57.40072	59.5422281061209	64.4424053600339	62.241054494357	63.6750583133873	82.4481231281481	57.64486	50.23146	71.3208917564975	46.93509	36.7621693102754	67.1214304050206	151.318891327547	-0.150540513194223	0.136305763333471	-0.224209153096186	0.0835668947896344	0.327470018355389	-0.0277389300790106	0.205559625297296	0.25840400109212	0.372501136686454	0.322357294805829
SGL_RS05015	CDS	SGL_RS05015	cytochrome d ubiquinol oxidase subunit II	cydB	slr1380	slr1380	WP_010871815.1	genome	1	675344	676354	+	1	#FF0000	up	up	NA	night 1	3: dawn	NA	30.85456	30.19079390999	32.92467	28.6889359878876	39.50244	29.3766168132593	30.64219	32.8995557175788	40.6419800783298	42.3380066061165	41.4454253932629	52.1166705730865	32.9119	27.64081	43.8990821663562	21.34924	20.8899843816998	44.4298057006127	94.8048387999986	0.0156022236759907	-0.0157728024956878	0.109287483025696	-0.0893870349867292	0.372060271344539	-0.0552132414913225	0.00563791291844686	0.108186604069121	0.41308919439238	0.472071847184776
SGL_RS05020	CDS	SGL_RS05020	tRNA (guanosine(46)-N7)-methyltransferase TrmB	sll1300	sll1300	sll1300	WP_010871816.1	genome	1	676351	676986	-	4	#777777	up	up	NA	night 2	4: non-osci	2: DOWN	37.11169	36.6750859117093	46.18041	39.7201199868821	35.78204	43.4772017540413	55.23129	39.2234089981982	31.3970225221588	39.8712399481605	42.6088467633825	33.3820000511769	40.52764	39.7643	37.9771292261893	38.33651	25.3607670036331	38.9091851070676	48.3541983789721	0.00851142107266618	-0.00856193378268591	0.32391870252681	0.106507701767478	-0.0441266387752249	0.236896810522186	0.582123544646749	0.0883526497678883	-0.232734528890063	0.111986192922436
SGL_RS05025	CDS	SGL_RS05025	acetate kinase	sll1299	sll1299	sll1299	WP_010871817.1	genome	1	677045	678286	-	4	#777777	down	down	NA	night 2	10: late night	stable	32.37374	38.580469257074	34.60482	31.2091733352952	28.6075	31.048647307375	30.68307	27.7159065335142	27.5176059526242	27.2484609939573	30.0240757396749	30.3514997115403	26.14914	26.88736	38.6513608682485	30.49281	24.7177283655396	34.0888540263079	37.9670002086744	-0.132064229071084	0.120982418452895	-0.0359152721892713	-0.184918128810049	-0.310494846120955	-0.192357856550064	-0.209445433475863	-0.356174076494763	-0.366533312436141	-0.3807135245581
SGL_RS05030	CDS	SGL_RS05030	carboxymethylenebutenolidase	sll1298	sll1298	sll1298	WP_010871818.1	genome	1	678283	679023	-	4	#777777	down	down	DOWN	night 2	3: dawn	stable	75.71079	67.7231233614994	52.58459	72.8733979529267	60.89651	67.6693155505592	67.52151	63.6177725606643	53.3778716750125	49.7883779840321	55.087224368227	63.1070636033523	54.70709	57.13422	61.1170399490294	52.18824	45.1577877757671	88.316690550601	73.3208870426627	0.0781846534739625	-0.0826657572896058	-0.447674191220297	0.0230779939516811	-0.235954719385912	-0.0838124722275337	-0.0869671007890877	-0.172884408635089	-0.426072486194453	-0.526505252780864
SGL_RS05035	CDS	SGL_RS05035	hypothetical protein	SGL_RS05035	ssr2315		WP_010871819.1	genome	1	679295	679510	+	3	#61D04F	down	down	NA	NA	NA	NA	102.1349	104.285315717835	73.42685	74.8751115449368	81.08453	88.2618850423131	61.80968	63.9730382598609	42.0751409369244	53.8444940486227	50.0783248024348	36.9489736981701	66.82558	56.92471	46.1263882059758	87.89815	52.8076867257972	147.143924616328	122.601771507178	-0.0151083412124036	0.0149517604141339	-0.491204652668793	-0.463026115432035	-0.348085671585134	-0.225721802760815	-0.739679566617325	-0.690048360041454	-1.29454425850066	-0.938713535268905
SGL_RS05040	CDS	SGL_RS05040	PIN domain-containing protein	slr1383	slr1383	slr1383	WP_010871820.1	genome	1	679690	680178	+	4	#777777	down	down	NA	night 2	10: late night	NA	96.17211	87.086775430104	85.38937	91.5675957239707	89.199	80.0680244981527	88.00397	72.1454992526104	72.6398786762075	86.3634708928326	75.9081975952696	72.7315315252322	88.07495	94.43533	68.2248642064962	75.60887	76.3565132833517	187.673210171007	92.0641523464943	0.0698073267858338	-0.0733575901048523	-0.101754762989203	-0.000974102545291609	-0.0387837086363065	-0.194585033656919	-0.0582426374786834	-0.344901848994954	-0.335049451951672	-0.0853900194605691
SGL_RS05045	CDS	SGL_RS05045	hypothetical protein	ssr2317	ssr2317	ssr2317	WP_010871821.1	genome	1	680096	680368	+	3	#61D04F	up	up	NA	dusk	10: late night	NA	146.6311	138.414192368323	151.5157	220.810518761891	158.1395	185.838120317954	141.9651	153.863773436048	104.324989600608	118.378347211204	118.450154489322	138.79221870961	136.8174	176.8306	123.310903935256	213.7618	155.376462866288	211.577939535906	192.442624684078	0.040999952045664	-0.042199296993696	0.0882761179537691	0.631617724480879	0.150006593297556	0.382855292011342	-0.00565486672508903	0.110462420293591	-0.450106398219455	-0.267785955763312
SGL_RS05050	CDS	SGL_RS05050	hypothetical protein	slr1384	slr1384	slr1384	WP_010871822.1	genome	1	680397	681572	+	5	#0000FF	down	up	NA	night 2	10: late night	NA	21.9869	16.3209478529542	16.73333	15.2301205132727	19.73095	21.503506989985	20.83183	17.8851838949367	17.088868681769	18.8068423508739	19.4611578018484	21.4797481336301	27.73624	24.59433	34.1455081524756	35.0082	26.2943886550805	40.7889740577379	35.3034989185251	0.199004231589825	-0.230915131487007	-0.194915400907931	-0.33071261931012	0.0428204432185721	0.166931990025628	0.12114960344979	-0.0988750248158104	-0.164583086174978	-0.0263823347654835
SGL_RS05055	CDS	SGL_RS05055	hypothetical protein	slr1385	slr1385	slr1385	WP_010871823.1	genome	1	681707	682675	+	4	#777777	up	up	NA	dusk	4: non-osci	2: DOWN	52.02115	61.4856760961914	51.52761	64.2788358763585	46.16498	50.1617836542706	51.36656	42.9069283158825	38.8368980662284	52.6338605987146	36.8965542490939	49.9775712049551	53.00691	49.45865	52.656524222752	65.99881	51.5917202551374	59.9112274607967	66.6479539266823	-0.125608863677805	0.115543198553462	-0.139361478432705	0.179636645185845	-0.297908294465046	-0.178118507647797	-0.143877695941885	-0.403496533080744	-0.547279179930785	-0.108715938305086
SGL_RS05060	CDS	SGL_RS05060	hypothetical protein	ssr2318	ssr2318	ssr2318	WP_010871824.1	genome	1	682854	683117	+	5	#0000FF	up	up	NA	noon	10: late night	NA	16.62312	16.1560897938335	21.50887	35.4405110994066	29.57918	28.3485769012689	26.02226	37.0559835455349	19.8792919407492	23.4717056769331	17.251863089834	26.1219134441608	37.9888	33.87255	41.1706605474825	55.26228	53.3327631563094	24.4334930174714	31.0639092616427	0.0204101116225088	-0.0207030063840456	0.392150656748103	1.11261833372234	0.851800982402152	0.790495237779545	0.666965187810122	1.17692544191473	0.278485296096745	0.518141609680665
SGL_RS05065	CDS	SGL_RS05065	aromatic ring-hydroxylating dioxygenase subunit alpha	sll1297	sll1297	sll1297	WP_010871825.1	genome	1	683140	684156	-	6	#28E2E5	down	up	NA	night 2	3: dawn	NA	12.304	9.96053913543127	8.471403	12.2884334313492	7.9526	10.3412228360847	9.495292	8.05612385635965	5.78972399281622	5.62426167343803	8.67682199650943	10.7808844985811	14.93034	18.75355	17.3669748032153	24.7605	28.3023497993902	20.8729781057809	17.3035443428914	0.1443796593717	-0.1604520105742	-0.394074921180326	0.142553259031268	-0.485249235874722	-0.106340956497584	-0.22946347699461	-0.466589980148603	-0.943181270098066	-0.985012125373007
SGL_RS05070	CDS	SGL_RS05070	ferredoxin	ssl2559	ssl2559	ssl2559	WP_010871826.1	genome	1	684143	684439	-	5	#0000FF	up	up	NA	dawn	8: DAWN	NA	39.3364	39.0438836684309	39.55655	58.2799515856908	32.49015	26.9228589986319	34.25991	25.1157221808625	24.1352921123459	27.9253113694794	34.3120388120032	36.3945760345612	39.1328	37.40095	76.7502437366649	68.63626	73.8107439462848	30.4061246439644	86.8638944168157	0.00537413642657879	-0.0053942303220264	0.0134258099321589	0.572508884677221	-0.270488389956434	-0.541659173152938	-0.193969432750366	-0.641900035196459	-0.699346506250442	-0.488917427285767
SGL_RS05075	CDS	SGL_RS05075	hybrid sensor histidine kinase/response regulator	hik39	sll1296	sll1296	WP_010871827.1	genome	1	684560	687334	-	4	#777777	down	up	NA	night 2	8: DAWN	6: UP	99.28898	120.463298711427	104.8174	82.6532926656245	99.09369	98.4243233942478	95.19502	91.658476056415	79.431203257307	85.4717526441655	93.0593471059845	111.18780955298	100.8224	100.9539	139.371958624523	91.82419	89.6910014342138	68.2975562659179	199.911648125782	-0.14617261715998	0.132715545262289	-0.0679998969866108	-0.410733926878789	-0.149013026612525	-0.158791330504279	-0.206920117447258	-0.261537921099889	-0.468100362280203	-0.362358514372892
SGL_RS05080	CDS	SGL_RS05080	methyl-accepting chemotaxis protein	sll1294	sll1294	sll1294	WP_010871828.1	genome	1	687391	690252	-	4	#777777	down	down	DOWN	dawn	8: DAWN	6: UP	237.921	246.73600655268	220.8108	212.868085714531	210.7944	221.088245956607	205.1189	200.133385345927	170.894619739557	179.403925113444	181.256681469627	215.751142261013	189.0635	195.9167	281.874692478827	195.6629	158.48533339287	150.678329266654	473.095089078215	-0.0264814918471771	0.0260041575164639	-0.134153371123933	-0.187004438426438	-0.201127567517936	-0.132341781069739	-0.240503677832599	-0.276002256940528	-0.503857130632938	-0.433752653315223
SGL_RS05085	CDS	SGL_RS05085	hypothetical protein	sll1293	sll1293	sll1293	WP_010871829.1	genome	1	690399	690866	-	1	#FF0000	down	up	NA	night 2	8: DAWN	NA	227.3324	248.917703971018	242.8734	214.486492448497	229.5475	234.317629966115	203.8473	209.033753333787	184.893577074935	210.828693595175	210.20731641767	250.005751833772	221.706	201.5254	430.943039462823	218.6422	172.70398507319	188.200546216626	541.02975297361	-0.0669160921353586	0.0639494363468771	0.0284850841004122	-0.150832612478026	-0.0529266878077428	-0.0232539014723538	-0.224230559407022	-0.187983489967584	-0.365024299008834	-0.175648177730772
SGL_RS05090	CDS	SGL_RS05090	response regulator	sll1292	sll1292	sll1292	WP_010871830.1	genome	1	690899	691264	-	4	#777777	down	down	NA	noon	8: DAWN	stable	599.1984	592.87552464748	532.5787	579.199209967445	579.1147	479.132530805501	494.3987	469.760525832166	421.781186542949	490.981908914208	471.937441606656	524.189673652727	488.8781	535.9915	706.950486304404	425.9155	422.677918751975	376.836561161264	1040.04684178188	0.00763197147268951	-0.00767256002038951	-0.162407069567375	-0.041342165421237	-0.0415526819489344	-0.314977031112035	-0.269726850252566	-0.343476311802692	-0.498907054523844	-0.279731933094351
SGL_RS05095	CDS	SGL_RS05095	response regulator	sll1291	sll1291	sll1291	WP_010871831.1	genome	1	691371	692576	-	4	#777777	up	down	NA	dusk	8: DAWN	1: UP	301.733	286.579694769597	320.9025	284.168919700828	313.0222	328.703938966019	262.25	286.750630879229	208.137947556802	235.245237517056	250.666995790349	259.183584811044	276.0587	256.7405	238.580450259403	299.2818	160.639800758232	124.088107822064	568.796663573984	0.0366893226480125	-0.03764677450257	0.125551861571203	-0.0498343955757018	0.0896818114156364	0.160205577356068	-0.165640394646265	-0.0367865071350521	-0.499043147301004	-0.32241765121157
SGL_RS05100	CDS	SGL_RS05100	ribonuclease	sll1290	sll1290	sll1290	WP_010871832.1	genome	1	693211	695211	-	4	#777777	down	down	NA	night 1	4: non-osci	stable	65.4983	72.339073717067	68.83996	57.9132412688011	61.99402	62.3225780265818	63.74132	51.8839325834708	47.4015017688365	47.9276475646993	49.1070273798483	48.8687434842364	48.10598	46.78424	79.5156818903069	54.73226	45.3358344997896	100.869664727	71.8925356275199	-0.0734377512793893	0.0698799113288847	-0.00164895436106319	-0.251001970092221	-0.1527661549253	-0.145140300505653	-0.11266631768335	-0.409607379511028	-0.539962446306936	-0.524037083633688
SGL_RS05105	CDS	SGL_RS05105	thioredoxin family protein	sll1289	sll1289	sll1289	WP_010871833.1	genome	1	695290	695874	-	4	#777777	up	down	NA	dawn	3: dawn	1: UP	46.83504	49.2139350642928	58.40677	52.5506186558234	46.91064	46.190199470332	47.8598	40.7615819000884	35.447052646319	33.0807534684602	38.3433716058156	44.2394284039628	42.29839	46.33592	48.5133481550962	43.72844	27.4193757999332	51.3228653331091	47.0206694892045	-0.0361819217077172	0.0352966575552892	0.282365384322931	0.129937529497617	-0.0338550354184512	-0.0561834426027234	-0.00495585096736594	-0.236560177447158	-0.438104543860847	-0.537778124386746
SGL_RS05110	CDS	SGL_RS05110	ATP-dependent zinc metalloprotease FtsH 1	ftsH.2	slr1390	slr1390	WP_010871834.1	genome	1	695975	697972	+	1	#FF0000	down	up	NA	night 1	3: dawn	1: UP	142.5317	150.298938949165	138.3767	120.950816773058	139.4168	135.202145995127	135.8483	156.007916311299	188.929715451831	186.368270938343	192.220983850484	208.954154065327	192.8536	194.1314	232.860816463255	162.7429	127.380703791281	251.290771430138	182.224498749291	-0.0387836911367827	0.0377683133432186	-0.0814654700281505	-0.275645999315607	-0.0706620918067983	-0.114948460123933	-0.108069999245964	0.0915527265413998	0.367783120032233	0.34808975203084
SGL_RS05115	CDS	SGL_RS05115	hypothetical protein	slr1391	slr1391	slr1391	WP_010871835.1	genome	1	697988	698458	+	6	#28E2E5	nc	up	NA	dusk	8: DAWN	NA	93.42602	115.459444259116	104.7619	103.012892316601	114.398	107.38056993725	110.3561	110.082233921258	104.631103146277	119.417046422966	143.838782067469	138.0257005231	158.8026	152.4804	173.07411440343	184.5773	87.5993752334383	156.87236281281	136.028265078849	-0.160815788125502	0.144674083467621	0.0044020273973644	-0.019887197346704	0.13134972707043	0.0400208644510666	0.0794542747761774	0.0758695494707347	0.00259967494109986	0.193296688781586
SGL_RS05120	CDS	SGL_RS05120	iron ABC transporter	ssr2333	ssr2333	ssr2333	WP_010871836.1	genome	1	698723	698962	+	6	#28E2E5	down	up	UP	dusk	2: NIGHT	NA	72.15334	137.730665492431	105.6531	100.24601710975	124.1058	170.688273552903	199.2912	186.484237192904	202.671805639833	234.753167085757	212.542953266755	316.39800778433	292.9043	294.5854	289.33825329203	319.7642	274.022386900582	453.974300264618	81.1544629460416	-0.540454144036383	0.392257580568994	0.00974287024900567	-0.0660473103267913	0.241978312211129	0.701771719043211	0.925285779030997	0.829461461877564	0.949553176375768	1.1615523933959
[truncated: 3,055 more rows]
[truncated: 12 more columns]
