# Supplementary material for: Manipulation of topoisomerase expression inhibits cell division but not growth and reveals a distinctive promoter structure in Synechocystis
Source: Nucleic Acids Res. 2022 Dec 19;50(22):12790–808. doi: 10.1093/nar/gkac1132 (PMC9825172; doi:10.1093/nar/gkac1132)
Supplement: gkac1132_Supplemental_Files [file gkac1132_supplemental_files.zip › pSNDY_Prha_topA-6_119rhaS.gb]

LOCUS       Exported               10246 bp ds-DNA     circular SYN 30-JUL-2019
DEFINITION  synthetic circular DNA
ACCESSION   .
VERSION     .
KEYWORDS    .
SOURCE      synthetic DNA construct
  ORGANISM  recombinant plasmid
REFERENCE   1  (bases 1 to 10246)
  AUTHORS   Anna Behle
  TITLE     Direct Submission
  JOURNAL   Exported Monday, Sep 14, 2020 from SnapGene 5.1.3
            https://www.snapgene.com
FEATURES             Location/Qualifiers
     source          1..10246
                     /organism="recombinant plasmid"
                     /mol_type="other DNA"
     primer_bind     complement(510..519)
                     /label=#484_AgeI_SQE_fw
     primer_bind     759..802
                     /label=796
     primer_bind     759..802
                     /label=Primer 1
     primer_bind     complement(760..804)
                     /label=797
     unsure          782..784
                     /label=Y25F
                     /note="Modification from Taton 2014 to reduce 
                     self-mobilization/ nicked plasmid for more efficient 
                     cloning"
     oriT            945..1101
     CDS             complement(1055..1339)
                     /codon_start=1
                     /label=mobC
                     /translation="SARLILLAWRQTEQGAVVVAFKVRIHCRHEPILRPLAAVHLGQNH
                     GPHQHLAPCFVLALLLLFPCPHPLNFGIDSRSLFFELGQPIRRLVAPLNH"
     primer_bind     1315..1333
                     /label=OriVrev
     primer_bind     complement(1318..1339)
                     /label=#488_mobABC_Aqua_fwd
     primer_bind     1324..1341
                     /label=#471_AQUA_oriV
     primer_bind     1337..1357
                     /label=#504_seq_RepC
     rep_origin      1366..1760
                     /label=RSF1010 oriV
                     /note="replication origin of the broad-host-range plasmid 
                     RSF1010 from Salmonella enterica serovar Typhimurium; 
                     requires the RSF1010 RepA/B/C proteins for replication"
     primer_bind     complement(1516..1533)
                     /label=#473_NeoBr_pre-seq_fwd
     primer_bind     complement(1692..1716)
                     /label=#583_Ori_Mob.FOR
     primer_bind     complement(1736..1760)
                     /label=#583_Ori_Mob.FOR
     primer_bind     1761..1784
                     /label=#856_NeoBrick prefix seq
     primer_bind     1764..1807
                     /label=#541_pSHDY_rev
     primer_bind     1764..1807
                     /label=#541_shdy-rev
     primer_bind     1764..1806
                     /label=#615_NB_shdy_fwd
     primer_bind     complement(1764..1785)
                     /label=#538_Backbone-fwd
     misc_feature    1786..1806
                     /label=NeoBrick Prefix
     primer_bind     1786..1806
                     /label=#835_SQS_fw_overlab_NSI
     misc_feature    1786..1801
                     /label=Neobrick prefix
     primer_bind     complement(1795..1806)
                     /label=#584_Ori_Mob.REV
     primer_bind     1797..1856
                     /label=1208_BB034_fwd_o-h_J23119_NB
     promoter        1807..1841
                     /label=J23119 promoter
                     /note="bacterial promoter (Registry of Standard Biological 
                     Parts BBa_J23119)"
     primer_bind     1807..1829
                     /label=1169_J23119_fwd_o-h_BB
     primer_bind     1807..1829
                     /label=1164_J23100_fwd_o-h_BBa
     primer_bind     1810..1845
                     /label=1024_RhaS_rev
     primer_bind     1822..1881
                     /label=1023_RhaS_fwd_o-hJ23
     RBS             1842..1853
                     /note="strong bacterial ribosome binding site (Elowitz and 
                     Leibler, 2000)"
     misc_feature    1842..1853
                     /label=BBa_0034
     CDS             1860..2696
                     /codon_start=1
                     /transl_table=11
                     /locus_tag="ER3413_RS20180"
                     /old_locus_tag="ER3413_4026"
                     /product="transcriptional activator RhaS"
                     /label=RhaS
                     /note="Derived by automated computational analysis using 
                     gene prediction method: Protein Homology."
                     /inference="COORDINATES:same species:RefSeq"
                     /protein_id="WP_000217137.1"
                     /translation="MTVLHSVDFFPSGNASVAIEPRLPQADFPEHHHDFHEIVIVEHGT
                     GIHVFNGQPYTITGGTVCFVRDHDRHLYEHTDNLCLTNVLYRSPDRFQFLAGLNQLLPQ
                     ELDGQYPSHWRVNHSVLQQVRQLVAQMEQQEGENDLPSTASREILFMQLLLLLRKSSLQ
                     ENLENSASRLNLLLAWLEDHFADEVNWDAVADQFSLSLRTLHRQLKQQTGLTPQRYLNR
                     LRLMKARHLLRHSEASVTDIAYRCGFSDSNHFSTLFRREFNWSPRDIRQGRDGFLQ"
     gene            1860..2696
                     /locus_tag="ER3413_RS20180"
                     /old_locus_tag="ER3413_4026"
                     /label=ER3413_RS20180
     primer_bind     2145..2156
                     /label=#471_AQUA_oriV
     primer_bind     2454..2473
                     /label=1108_q-RhaS rev
     primer_bind     complement(2532..2551)
                     /label=1107_q-RhaS fwd
     primer_bind     complement(2673..2716)
                     /label=1021_RhaS_fwd
     primer_bind     complement(2676..2696)
                     /label=951_rhaS rev
     primer_bind     2678..2727
                     /label=1022_T1 rev
     gene            2680..2696
                     /locus_tag="ER3413_RS20185"
                     /old_locus_tag="ER3413_4028"
                     /label=ER3413_RS20185
     gene            2697..2861
                     /gene="NA"
                     /locus_tag="slr0271"
                     /product="unknown protein"
                     /label=NA
                     /note="unknown protein "
                     /db_xref="GeneID:954620"
     primer_bind     2723..2751
                     /label=#603_Terminator_fwd_o-h-H56
     primer_bind     2723..2751
                     /label=DD#603
     primer_bind     2725..2751
                     /label=602
     primer_bind     2725..2751
                     /label=AQUA_term_o-h_GFP-AALV
     primer_bind     2725..2751
                     /label=#602_Terminator_fwd_o-h_GFP_AASV
     primer_bind     2725..2741
                     /label=DD#602
     primer_bind     2728..2751
                     /label=#762_Ter_oh_KaiC_fw
     primer_bind     2731..2756
                     /label=#928_pEERM_backbone-bb-fwd
     primer_bind     2732..2752
                     /label=#202_NcoI-B0015_rev
                     /note="For cloning BioBrick Prefix;;"
     primer_bind     2732..2751
                     /label=terT1_fw
                     /note="Cloning of Biobrick part into pRSF"
     primer_bind     2732..2750
                     /label=#160_pRAJ_AvrII-rev
     primer_bind     2733..2756
                     /label=#226_fw-suf-Cerulean/YFP
                     /note="Cloning BB_suffix_ Venus/Cerulean_6803;;"
     terminator      2741..2812
                     /label=rrnB T1 terminator
                     /note="transcription terminator T1 from the E. coli rrnB 
                     gene"
     primer_bind     2741..2768
                     /label=#589_Term_SmR.FOR
     primer_bind     2793..2812
                     /label=#208_pRAJ_AvrII-rev
     terminator      2828..2855
                     /label=T7Te terminator
                     /note="phage T7 early transcription terminator"
     primer_bind     2828..2845
                     /label=invA_T7Te_fw
     primer_bind     complement(2834..2861)
                     /label=#848_T7_rev_BB
     primer_bind     complement(2834..2861)
                     /label=848_T7_rev_BB
     primer_bind     complement(2834..2857)
                     /label=1160_T7Te_rev_o-h_SpeI-stop
     primer_bind     complement(2835..2856)
                     /label=1177_T7_rev_o-h_RhaS
     primer_bind     complement(2835..2855)
                     /label=#301_trRAJ11_ter_rev
                     /note="T/-Template generation / SHAPE-seq"
     primer_bind     complement(2835..2855)
                     /label=T7Te_NSIb_rev
     primer_bind     complement(2840..2881)
                     /label=Terminator_rev_oh-NB
     primer_bind     complement(2843..2881)
                     /label=DD#603 (2)
     primer_bind     complement(2843..2881)
                     /label=DD#603
     primer_bind     complement(2843..2861)
                     /label=#800_TetR rev
     primer_bind     complement(2843..2861)
                     /label=800_TetR_rev
     primer_bind     complement(2844..2886)
                     /label=Fragment 2.REV
     primer_bind     complement(2844..2886)
                     /label=#509_aq_mCer_NeoBr_rev
     primer_bind     complement(2844..2886)
                     /label=#963_T7_zu_neobrick
     primer_bind     complement(2844..2886)
                     /label=Primer 2
     primer_bind     complement(2844..2886)
                     /label=Fragment 2.REV (2)
     primer_bind     complement(2844..2881)
                     /label=DD#595
     primer_bind     complement(2844..2881)
                     /label=#595_mVenus_rev_o-h NB
     primer_bind     complement(2844..2863)
                     /label=#686_RFP_term_rev_BB
     primer_bind     complement(2846..2875)
                     /label=rrnBrev
     primer_bind     complement(2862..2886)
                     /label=#616_NB_shdy_rev
     primer_bind     complement(2862..2886)
                     /label=616
     primer_bind     complement(2862..2881)
                     /label=#601_NeoBrick suffix
     misc_feature    2862
                     /label=NeoBrick Suffix
     misc_feature    2863..2880
                     /label=Neobrick suffix
     primer_bind     2870..2906
                     /label=#1085_NrsR mit Neobrick suffix_rev.
     CDS             complement(2887..3459)
                     /codon_start=1
                     /gene="Streptomyces noursei nat1"
                     /product="nourseothricin acetyltransferase"
                     /label=NrsR
                     /note="confers resistance to nourseothricin"
                     /translation="MTTLDDTAYRYRTSVPGDAEAIEALDGSFTTDTVFRVTATGDGFT
                     LREVPVDPPLTKVFPDDESDDESDDGEDGDPDSRTFVAYGDDGDLAGFVVISYSAWNRR
                     LTVEDIEVAPEHRGHGVGRALMGLATEFAGERGAGHLWLEVTNVNAPAIHAYRRMGFTL
                     CGLDTALYDGTASDGERQALYMSMPCP"
     misc_feature    2887..3459
                     /label=nat
                     /note="nourseothricine resistance cassette"
     primer_bind     3338..3347
                     /label=#484_AgeI_SQE_fw
     primer_bind     complement(3420..3479)
                     /label=#1083_NrsR_KpnI_destruction_fw
     primer_bind     3441..3499
                     /label=#1084_SmR_promter_rev.
     CDS             complement(3456..3459)
                     /label=SmR
     primer_bind     3592..3610
                     /label=#474_BioBr_pre_seq-fwd
     primer_bind     3642..3686
                     /label=#542
     primer_bind     3645..3686
                     /label=#614_BB_shdy_fwd
     primer_bind     3645..3686
                     /label=#614
     primer_bind     complement(3646..3664)
                     /label=#467_AQUA_SmR
     primer_bind     3650..3709
                     /label=1058_Prha_fwd_o-h_shdy
     primer_bind     complement(3652..3673)
                     /label=#590_SmR.REV
     primer_bind     complement(3661..3686)
                     /label=#1086_Biobrick_prefix zu SmR_fw.
     primer_bind     3664..3684
                     /label=#763_pLO3_SapI_fw
     primer_bind     3665..3686
                     /label=#380_BB_prefix_fw
     primer_bind     3665..3686
                     /label=Fragment 2.REV
     primer_bind     3665..3686
                     /label=BB_fwd_o-h_pEERM
     primer_bind     3665..3682
                     /label=#905_dxs_o-h_pJET_fw.
     misc_feature    3665..3680
                     /label=BioBrick prefix
                     /note="BioBrick prefix for parts that do not start with 
                     ""ATG"""
     primer_bind     3665..3676
                     /label=#528_Aq_PcoaT_fw
     primer_bind     3665..3676
                     /label=#571_PcoaT.FOR
     misc_feature    3665
                     /label=BioBrick prefix
                     /note="BioBrick prefix for parts that do not start with 
                     ""ATG"""
     primer_bind     complement(3671..3687)
                     /label=#777_Aq.BAS_back_rev
     promoter        3687..3808
                     /label=Prha
     misc_feature    3703..3718
                     /label=CRP binding site
     misc_feature    3722..3738
                     /label=RhaS O1
     misc_feature    3755..3770
                     /label=RhaS O2
     -35_signal      3768..3773
                     /label=-35
     primer_bind     complement(3784..3835)
                     /label=952_Prha_rev
     -10_signal      3791..3796
                     /label=-10
     primer_bind     complement(3800..3832)
                     /label=1239
     primer_bind     3809..3854
                     /label=873_topA_fwd_o-h_RBS
     primer_bind     complement(3809..3835)
                     /label=900
     primer_bind     3809..3835
                     /label=1145
     primer_bind     complement(3811..3835)
                     /label=#753_BB_prefix_oh_KaiA_rev
     primer_bind     complement(3814..3832)
                     /label=#764_pLO3_NdeI_rev
     primer_bind     complement(3816..3835)
                     /label=#684_RBS*_BamHI_rev
     RBS             3817..3826
                     /label=RBS_*
     primer_bind     complement(3818..3835)
                     /label=pLO3_rev_o-h_mCer
     primer_bind     complement(3818..3835)
                     /label=620
     primer_bind     complement(3818..3835)
                     /label=#625_pLO3-rev_o-h-mCer
     gene            3833..6529
                     /gene="topA"
                     /locus_tag="slr2058"
                     /product="DNA topoisomerase I"
                     /label=topA
                     /note="DNA topoisomerase I "
                     /db_xref="GeneID:954520"
     CDS             3833..6529
                     /codon_start=1
                     /gene="topA"
                     /locus_tag="slr2058"
                     /product="DNA topoisomerase I"
                     /label=topA
                     /note="DNA topoisomerase I "
                     /db_xref="GeneID:954520"
                     /translation="MSKLVIVESPTKARTIRNYLPQDYRVEASMGHVRDLPASAEEVPA
                     AYKDKSWANLGVNVEDHFSPLYVIPKSKKKVVKELQTALKNADEVILATDEDREGESIS
                     WHLLQLLQPKVPIKRMVFHEITQEAIRSALENCRDIDENLVHAQETRRILDRLVGYTLS
                     PLLWKKIAWGLSAGRVQSVAVRLIVQRERARRAFKTAGYWDLKAELEQNKNPFQAKLMT
                     LGGTKLANGSDFDPNTGALLPDKQVVVLDEAQAIALKERLTGKPWAVVNTEEKPGVRKP
                     SPPFTTSTLQQEANRKLGISARDTMRVAQKLYEEGYITYMRTDSVHLSDQAVTAARNCV
                     QQMYGKEYLSPQPKQYTTKSKGAQEAHEAIRPAGTEFRIPNQTGLKDRELALYELIWKR
                     TVACQMADARITQLSVLLKVEDAEFRAAGKRIDFPGYFRAYVEGSDDPDAALENQEVIL
                     PPLKVGDRPNCREIDTVGHETQPPARYTEASLVKTLESEGVGRPSTYASIIGTIIDRGY
                     VQMRSKALTPTFTAFAVVSLLESHFPDLVDTGFTSRMEQKLDEIAIGKTQWLPYLQGFF
                     LGESGLENQVKVRQDQIDPAIAKAIELENLAAKVKIGKFGPYIEIPQGEEIITASIPQD
                     LTPADLNPEQVAVLLKQKTEGPDKVGIHPETGEPIFILIGAYGPYVQLGEATEENKKPK
                     RTSLPKGVKPEDVTLEMAVGLLALPRNLGEHPESGKNIKASLGRFGPYVVHDQGKDGKD
                     YRSLKGDDDVLTITLERALELLAEPKRGRGSRTPLKQLGLHPEDQEPVNLFKGPYGVYI
                     KHGKVNASLPEGETEETITLEKALPLLAEKAGSGKKTSRKKATTTAKGTKKTTSKKASA
                     TGTAKKTTTKRTTRKKAASPDQSSEAG"
     primer_bind     4120..4139
                     /label=1026
     primer_bind     complement(4205..4224)
                     /label=1027
     primer_bind     4685..4706
                     /label=924_topA_6803-seq
     primer_bind     complement(6506..6560)
                     /label=875_topA_6803_T7_rev
     primer_bind     complement(6506..6526)
                     /label=1270
     primer_bind     6515..6547
                     /label=invA_T7Te_fw
     terminator      6530..6557
                     /label=T7Te terminator
                     /note="phage T7 early transcription terminator"
     primer_bind     complement(6536..6584)
                     /label=#848_T7_rev_BB
     primer_bind     complement(6536..6584)
                     /label=848_T7_rev_BB
     primer_bind     complement(6536..6559)
                     /label=1160_T7Te_rev_o-h_SpeI-stop
     primer_bind     complement(6537..6558)
                     /label=1177_T7_rev_o-h_RhaS
     primer_bind     complement(6537..6557)
                     /label=#301_trRAJ11_ter_rev
                     /note="T/-Template generation / SHAPE-seq"
     primer_bind     complement(6537..6557)
                     /label=T7Te_NSIb_rev
     primer_bind     complement(6542..6563)
                     /label=Terminator_rev_oh-NB
     primer_bind     complement(6545..6564)
                     /label=#800_TetR rev
     primer_bind     complement(6545..6564)
                     /label=800_TetR_rev
     primer_bind     complement(6545..6563)
                     /label=DD#603 (2)
     primer_bind     complement(6545..6563)
                     /label=DD#603
     primer_bind     complement(6546..6584)
                     /label=#686_RFP_term_rev_BB
     primer_bind     complement(6546..6578)
                     /label=Fragment 2.REV
     primer_bind     complement(6546..6578)
                     /label=DD#595
     primer_bind     complement(6546..6578)
                     /label=#509_aq_mCer_NeoBr_rev
     primer_bind     complement(6546..6578)
                     /label=#963_T7_zu_neobrick
     primer_bind     complement(6546..6578)
                     /label=Primer 2
     primer_bind     complement(6546..6578)
                     /label=Fragment 2.REV (2)
     primer_bind     complement(6546..6578)
                     /label=#595_mVenus_rev_o-h NB
     primer_bind     complement(6548..6579)
                     /label=rrnBrev
     primer_bind     complement(6562..6585)
                     /label=#228_rv-suf-YFP
                     /note="Cloning BB_suffix_ Venus_6803"
     primer_bind     complement(6562..6584)
                     /label=#227_rv-suf-Cerulean
                     /note="Cloning BB_suffix_ Cerulean_6803"
     primer_bind     complement(6564..6608)
                     /label=#540_pSHDY_fwd
     primer_bind     complement(6564..6608)
                     /label=#540_resistance
     primer_bind     complement(6564..6608)
                     /label=Fragment.FOR
     misc_feature    6564..6584
                     /label=BioBrick suffix
                     /note="universal suffix for all parts"
     primer_bind     6564..6584
                     /label=#385_PLO3-cisRAJ11 (gB)
     primer_bind     6564..6584
                     /label=#887_gb_cisF34_ATG-NheI
     primer_bind     6564..6584
                     /label=#384_PLO3-RBS_star (gB)
     primer_bind     complement(6564..6584)
                     /label=DD381
     primer_bind     complement(6564..6584)
                     /label=Fragment 1.REV
     misc_feature    6564..6569
                     /label=BioBrick Scar
     primer_bind     complement(6565..6585)
                     /label=NheI_Suf_rev
                     /note="Cloning of Biobrick part into pRSF"
     primer_bind     complement(6566..6598)
                     /label=#763_pLO3_SapI_fw
     primer_bind     6566..6579
                     /label=#777_Aq.BAS_back_rev
     misc_feature    6566..6571
                     /label=BioBrick Scar
     primer_bind     complement(6570..6584)
                     /label=#904_idi_o-h_pJET_rev.
     misc_feature    6580..6584
                     /label=BioBrick suffix
                     /note="universal suffix for all parts"
     primer_bind     complement(6581..6610)
                     /label=#736_NFLAG_rev_for_pSHDY
     primer_bind     6585..6609
                     /label=#539_Backbone-rev
     primer_bind     complement(6590..6610)
                     /label=#613_pUR_rev o-h NB suffix
     primer_bind     complement(6605..6627)
                     /label=#677_Primer_246+AvrII
     primer_bind     complement(6609..6627)
                     /label=pVZ321_fw
     primer_bind     complement(6609..6627)
                     /label=#246_seq
     primer_bind     6678..6696
                     /label=#465_AQUA_RepABC
     primer_bind     6678..6696
                     /label=RepABCrev
     CDS             complement(6785..7636)
                     /codon_start=1
                     /gene="repC"
                     /product="replication protein C of the broad-host-range 
                     plasmid RSF1010 from Salmonella enterica serovar 
                     Typhimurium"
                     /label=RSF1010 RepC
                     /translation="MVKPKNKHSLSHVRHDPAHCLAPGLFRALKRGERKRSKLDVTYDY
                     GDGKRIEFSGPEPLGADDLRILQGLVAMAGPNGLVLGPEPKTEGGRQLRLFLEPKWEAV
                     TADAMVVKGSYRALAKEIGAEVDSGGALKHIQDCIERLWKVSIIAQNGRKRQGFRLLSE
                     YASDEADGRLYVALNPLIAQAVMGGGQHVRISMDEVRALDSETARLLHQRLCGWIDPGK
                     TGKASIDTLCGYVWPSEASGSTMRKRRQRVREALPELVALGWTVTEFAAGKYDITRPKA
                     AG"
     primer_bind     6885..6901
                     /label=#587_MRN1.FOR
     primer_bind     complement(7001..7013)
                     /label=#527_Aq_CAS1_pJET_rev
     primer_bind     7040..7053
                     /label=YFPrev
     primer_bind     7040..7053
                     /label=#207_YFP-Stop-BstBI_rev
     primer_bind     7040..7053
                     /label=#225_rv-fluo-nrsB/coaT
     primer_bind     7040..7052
                     /label=#827_mCerulean_ASV_rev
     primer_bind     complement(7102..7111)
                     /label=KanRrsffwd
     primer_bind     complement(7392..7402)
                     /label=LacI-CmR rev
     CDS             complement(7623..8462)
                     /codon_start=1
                     /gene="repA"
                     /product="replication protein A of the broad-host-range 
                     plasmid RSF1010 from Salmonella enterica serovar 
                     Typhimurium"
                     /label=RSF1010 RepA
                     /translation="MATHKPINILEAFAAAPPPLDYVLPNMVAGTVGALVSPGGAGKSM
                     LALQLAAQIAGGPDLLEVGELPTGPVIYLPAEDPPTAIHHRLHALGAHLSAEERQAVAD
                     GLLIQPLIGSLPNIMAPEWFDGLKRAAEGRRLMVLDTLRRFHIEEENASGPMAQVIGRM
                     EAIAADTGCSIVFLHHASKGAAMMGAGDQQQASRGSSVLVDNIRWQSYLSSMTSAEAEE
                     WGVDDDQRRFFVRFGVSKANYGAPFADRWFRRHDGGVLKPAVLERQRKSKGVPRGEA"
     primer_bind     7686..7696
                     /label=#451_6803ssaA-RvS
     primer_bind     complement(8039..8056)
                     /label=#505_seq_RepC
     primer_bind     complement(8066..8076)
                     /label=#290_trF34_rev
     primer_bind     complement(8069..8078)
                     /label=#455_6SRNA-7942-Rv
     primer_bind     complement(8188..8197)
                     /label=#694_T7_Term_fw
     primer_bind     complement(8487..8498)
                     /label=#212_D50_T7_rev
     primer_bind     complement(8488..8498)
                     /label=#289_trD50_rev
     primer_bind     complement(8810..8820)
                     /label=YFP-NdeI-fw
     primer_bind     complement(8810..8820)
                     /label=YFPfw
     CDS             complement(join(8973..10246,1..856))
                     /codon_start=1
                     /label=mobA
                     /translation="MAIYHLTAKTGSRSGGQSARAKADFIQREGKYARDMDEVLHAESG
                     HMPEFVERPADYWDAADLYERANGRLFKEVEFALPVELTLDQQKALASEFAQHLTGAER
                     LPYTLAIHAGGGENPHCHLMISERINDGIERPAAQWFKRYNGKTPEKGGAQKTEALKPK
                     AWLEQTREAWADHANRALERAGHDARIDHRTLEAQGIERLPGVHLGPNVVEMEGRGIRT
                     DRADVALNIDTANAQIIDLQEYREAIDHERNRQSEEIQRHQRVSGADRTAGPEHGDTGR
                     RSPAGHEPDPAGQRGAGGGVAESPAPDRGGMGGAGQRVAGGSRRGEQRRAERPERVAGV
                     ALEAMANRDAGFHDAYGGAADRIVALARPDATDNRGRLDLAALGGPMKNDRTLQAIGRQ
                     LKAMGCERFDIGVRDATTGQMMNREWSAAEVLQNTPWLKRMNAQGNDVYIRPAEQERHG
                     LVLVDDLSEFDLDDMKAEGREPALVVETSPKNYQAWVKVADAAGGELRGQIARTLASEY
                     DADPASADSRHYGRLAGFTNRKDKHTTRAGYQPWVLLRESKGKTATAGPALVQQAGQQI
                     EQAQRQQEKARRLASLELPERQLSRHRRTALDEYRSEMAGLVKRFGDDLSKCDFIAAQK
                     LASRGRSAEEIGKAMAEASPALAERKPGHEADYIERTVSKVMGLPSVQLARAELARAPA
                     PRQRGMDRGGPDFSM"
     CDS             complement(8973..9944)
                     /codon_start=1
                     /gene="repB"
                     /product="replication protein B of the broad-host-range 
                     plasmid RSF1010 from Salmonella enterica serovar 
                     Typhimurium"
                     /label=RSF1010 RepB
                     /translation="MKNDRTLQAIGRQLKAMGCERFDIGVRDATTGQMMNREWSAAEVL
                     QNTPWLKRMNAQGNDVYIRPAEQERHGLVLVDDLSEFDLDDMKAEGREPALVVETSPKN
                     YQAWVKVADAAGGELRGQIARTLASEYDADPASADSRHYGRLAGFTNRKDKHTTRAGYQ
                     PWVLLRESKGKTATAGPALVQQAGQQIEQAQRQQEKARRLASLELPERQLSRHRRTALD
                     EYRSEMAGLVKRFGDDLSKCDFIAAQKLASRGRSAEEIGKAMAEASPALAERKPGHEAD
                     YIERTVSKVMGLPSVQLARAELARAPAPRQRGMDRGGPDFSM"
     primer_bind     complement(9218..9235)
                     /label=#506_seq_RepA
     primer_bind     9294..9303
                     /label=#484_AgeI_SQE_fw
     primer_bind     complement(9304..9360)
                     /label=#812_NSI_3_rev
     primer_bind     9389..9401
                     /label=#527_Aq_CAS1_pJET_rev
     primer_bind     9734..9754
                     /label=PreRSF_fw
     primer_bind     9750..9778
                     /label=798
     primer_bind     9831..9849
                     /label=#475_BioBr_suf_seq-fwd
     primer_bind     9880..9898
                     /label=#489_mobABC_Aqua_rev
     primer_bind     complement(9930..9948)
                     /label=DD#503_seq_primer_NeoBr_pre
     CDS             complement(join(9941..10246,1..108))
                     /codon_start=1
                     /label=mobB
                     /translation="MNAIDRVKKSRGINELAEQIEPLAQSMATLADEARQVMSQTQQAS
                     EAQAAEWLKAQRQTGAAWVELAKELREVAAEVSSAAQSARSASRGWHWKLWLTVMLASM
                     MPTVVLLIASLLLLDLTPLTTEDGSIWLRLVAR"
     CDS             complement(join(9941..10246,1..108))
                     /codon_start=1
                     /label=mobB
                     /translation="MNAIDRVKKSRGINELAEQIEPLAQSMATLADEARQVMSQTQQAS
                     EAQAAEWLKAQRQTGAAWVELAKELREVAAEVSSAAQSARSASRGWHWKLWLTVMLASM
                     MPTVVLLIASLLLLDLTPLTTEDGSIWLRLVAR"
     primer_bind     complement(10040..10060)
                     /label=#464_AQUA_RepABC
     primer_bind     complement(10054..10072)
                     /label=RepABCfwd
     primer_bind     complement(10066..10084)
                     /label=#503_seq_NeoBr_pre
     primer_bind     complement(10126..10135)
                     /label=#290_trF34_rev
     primer_bind     complement(10202..10214)
                     /label=#809_NSI_5_fwd
ORIGIN
        1 ctgccgggct tcgtcggcca gtgtcgccat gctctgggcc agcggttcga tctgctccgc
       61 taactcgttg atgcctctgg atttcttcac tctgtcgatt gcgttcatgg tctattgcct
      121 cccggtattc ctgtaagtcg atgatctggg cgttggcggt gtcgatgttc agggccacgt
      181 ctgcccggtc ggtgcggatg ccccggcctt ccatctccac cacgttcggc cccaggtgaa
      241 caccgggcag gcgctcgatg ccctgcgcct caagtgttct gtggtcaatg cgggcgtcgt
      301 ggccagcccg ctctaatgcc cggttggcat ggtcggccca tgcctcgcgg gtctgctcaa
      361 gccatgcctt gggcttgagc gcttcggtct tctgtgcccc gcccttctcc ggggtcttgc
      421 cgttgtaccg cttgaaccac tgagcggcgg gccgctcgat gccgtcattg atccgctcgg
      481 agatcatcag gtggcagtgc gggttctcgc cgccaccggc atggatggcc agcgtatacg
      541 gcaggcgctc ggcaccggtc aggtgctggg cgaactcgga cgccagcgcc ttctgctggt
      601 cgagggtcag ctcgaccggc agggcaaatt cgacctcctt gaacagccgc ccattggcgc
      661 gttcatacag gtcggcagca tcccagtagt cggcgggccg ctcgacgaac tccggcatgt
      721 gcccggattc ggcgtgcaag acttcatcca tgtcgcgggc atacttgcct tcgcgctgga
      781 tgaagtcggc cttggccctg gccgattggc cgcccgacct gctgccggtt ttcgccgtaa
      841 ggtgataaat cgccatgctg cctcgctgtt gcttttgctt ttcggctcca tgcaatggcc
      901 ctcggagagc gcaccgcccg aagggtggcc gttaggccag tttctcgaag agaaaccggt
      961 aagtgcgccc tcccctacaa agtagggtcg ggattgccgc cgctgtgcct ccatgatagc
     1021 ctacgagaca gcacattaac aatggggtgt caagatggtt aaggggagca acaaggcggc
     1081 ggatcggctg gccaagctcg aagaacaacg agcgcgaatc aatgccgaaa ttcagcgggt
     1141 gcgggcaagg gaacagcagc aagagcgcaa gaacgaaaca aggcgcaagg tgctggtggg
     1201 ggccatgatt ttggccaagg tgaacagcag cgagtggccg gaggatcggc tcatggcggc
     1261 aatggatgcg taccttgaac gcgaccacga ccgcgccttg ttcggtctgc cgccacgcca
     1321 gaaggatgag ccgggctgaa tgatcgaccg agacaggccc tgcggggctg cacacgcgcc
     1381 cccacccttc gggtaggggg aaaggccgct aaagcggcta aaagcgctcc agcgtatttc
     1441 tgcggggttt ggtgtggggt ttagcgggct ttgcccgcct ttccccctgc cgcgcagcgg
     1501 tggggcggtg tgtagcctag cgcagcgaat agaccagcta tccggcctct ggccgggcat
     1561 attgggcaag ggcagcagcg ccccacaagg gcgctgataa ccgcgcctag tggattattc
     1621 ttagataatc atggatggat ttttccaaca ccccgccagc ccccgcccct gctgggtttg
     1681 caggtttggg ggcgtgacag ttattgcagg ggttcgtgac agttattgca ggggggcgtg
     1741 acagttattg caggggttcg tgacagttag tacgggagtg acgggggtac cgaggtcgat
     1801 gtcgacttga cagctagctc agtcctaggt ataatgctag caaagaggag aaatactaga
     1861 tgaccgtatt acatagtgtg gatttttttc cgtctggtaa cgcgtccgtg gcgatagaac
     1921 cccggctccc gcaggcggat tttcctgaac atcatcatga ttttcatgaa attgtgattg
     1981 tcgaacatgg cacgggtatt catgtgttta atgggcagcc ctataccatc accggtggca
     2041 cggtctgttt cgtacgcgat catgatcggc atctgtatga acataccgat aatctgtgtc
     2101 tgaccaatgt gctgtatcgc tcgccggatc gatttcagtt tctcgccggg ctgaatcagt
     2161 tgctgccaca agagctggat gggcagtatc cgtctcactg gcgcgttaac cacagcgtat
     2221 tgcagcaggt gcgacagctg gttgcacaga tggaacagca ggaaggggaa aatgatttac
     2281 cctcgaccgc cagtcgcgag atcttgttta tgcaattact gctcttgctg cgtaaaagca
     2341 gtttgcagga gaacctggaa aacagcgcat cacgtctcaa cttgcttctg gcctggctgg
     2401 aggaccattt tgccgatgag gtgaattggg atgccgtggc ggatcaattt tctctttcac
     2461 tgcgtacgct acatcggcag cttaagcagc aaacgggact gacgcctcag cgatacctga
     2521 accgcctgcg actgatgaaa gcccgacatc tgctacgcca cagcgaggcc agcgttactg
     2581 acatcgccta tcgctgtgga ttcagcgaca gtaaccactt ttcgacgctt tttcgccgag
     2641 agtttaactg gtcaccgcgt gatattcgcc agggacggga tggctttctg caataataac
     2701 actgatagtg ctagtgtaga tcactactag agccaggcat caaataaaac gaaaggctca
     2761 gtcgaaagac tgggcctttc gttttatctg ttgtttgtcg gtgaacgctc tctactagag
     2821 tcacactggc tcaccttcgg gtgggccttt ctgcgtttat actcgagagc ggccgaagct
     2881 tagacactag gggcagggca tgctcatgta gagcgcctgc cgctcgccgt ccgaggcggt
     2941 gccgtcgtac agggcggtgt ccaggccgca gagggtgaac cccatccgcc ggtacgcgtg
     3001 gatcgccggt gcgttgacgt tggtgacctc cagccagagg tgcccggcgc cccgctcgcc
     3061 ggcgaactcc gtcgcgagcc ccatcaacgc gcgcccgacc ccgtgccccc ggtgctccgg
     3121 ggcgacctcg atgtcctcga cggtcagccg gcggttccac gccgagtacg agatgaccac
     3181 gaagcccgcc aggtcgccgt cgtccccgta cgcgacgaac gtccgggagt ccgggtcgcc
     3241 gtcctccccg tcgtccgatt cgtcgtccga ttcgtcgtcg gggaacacct tggtcagggg
     3301 cgggtccacc ggcacctccc gcagggtgaa gccgtccccg gtggcggtga cgcggaagac
     3361 ggtgtcggtg gtgaaggacc catccagtgc ctcgatggcc tcggcgtccc ccgggacact
     3421 ggtgcggtag cggtaagccg tgtcgtcaag agtggtcatg atgtttaact ttgttttagg
     3481 gcgactgccc tgctgcgtaa catcgttgct gctccataac atcaaacatc gacccacggc
     3541 gtaacgcgct tgctgcttgg atgcccgagg catagactgt accccaaaaa aacagtcata
     3601 acaagccatg aaaaccgcca ctgcgccgtt accaccgctg cgttcggtca aggttctgga
     3661 ccaggaattc gcggccgctt ctagagccac aattcagcaa attgtgaaca tcatcacgtt
     3721 catctttccc tggttgccaa tggcccattt tcctgtcagt aacgagaagg tcgcgaattc
     3781 aggcgctttt tagactggtc gtaatgaata ctagagtagt ggaggttact agatgtccaa
     3841 actcgttatc gttgaatccc ccactaaagc ccgcactatc cgcaactatc tgccccagga
     3901 ttatcgggtg gaagcttcca tgggccatgt ccgggattta ccggcttcgg cggaggaagt
     3961 acccgcggct tacaaagata aaagttgggc taatttggga gtcaatgtgg aagaccattt
     4021 cagtcccctt tatgtgattc ccaaaagcaa aaagaaagta gttaaggaat tgcaaactgc
     4081 cctgaaaaat gccgacgaag taattctggc cacggacgaa gaccgggaag gagaaagtat
     4141 tagctggcat ttgttgcaac tgctccagcc caaagtgccc attaaacgga tggtgttcca
     4201 cgaaattacc caggaagcca ttcgcagtgc gctggagaat tgccgcgata ttgacgagaa
     4261 tttagtccat gcccaggaaa cccgccgcat tttagaccgt ttggtgggct ataccctttc
     4321 ccctttgctc tggaaaaaaa ttgcttgggg actatccgct ggccgggtgc agtcggtggc
     4381 ggtgcggttg attgtgcagc gggaacgggc ccgccgggcc tttaagaccg ctggttactg
     4441 ggacttaaaa gcagaactgg aacagaataa aaatcctttt caggccaagt tgatgacctt
     4501 ggggggcact aaattagcca atggtagcga ttttgatccc aatactggtg cgttgttgcc
     4561 cgataaacag gtggtggtgc tggatgaagc ccaggcgatc gccctgaagg agcgtttaac
     4621 cggcaagccc tgggcagtgg tcaataccga agaaaagccc ggtgtccgta aaccgtctcc
     4681 cccctttacc acttccaccc tgcaacagga agccaaccgc aagttaggca tttccgcccg
     4741 ggatacgatg cgagtggccc aaaaactcta cgaagagggt tacatcacct atatgcggac
     4801 ggattcggtg catctttctg accaagcggt gacggcggcc cgcaattgcg tgcaacaaat
     4861 gtacggcaaa gaatacctga gtccccagcc caagcagtac accaccaaaa gtaaaggggc
     4921 ccaggaagcc cacgaagcca ttcgccccgc tgggacagag tttcgcattc ccaatcaaac
     4981 agggttaaaa gaccgggaat tggccttata tgagttgatc tggaaacgga cggtggcctg
     5041 ccagatggcc gatgcccgca ttacccaact gagtgtgctg ttaaaagtgg aagatgcgga
     5101 atttcgcgcg gcgggtaaac gcattgattt ccccggttat ttccgggcct acgtggaagg
     5161 gtctgatgat cccgatgccg ctctggaaaa ccaagaagtg attctgcccc ccctcaaagt
     5221 tggcgatcgc ccgaattgcc gagaaattga taccgtgggc cacgaaaccc aaccccccgc
     5281 ccgctatacg gaagcttcgt tggtgaaaac gctggaaagt gaaggggtag gccgccctag
     5341 tacctatgcc agcattattg gcaccattat cgaccggggt tatgtgcaaa tgcggagcaa
     5401 agctttgacc cccaccttca ctgcctttgc ggtggtgagt ttactggaat cccatttccc
     5461 cgacttagtg gatacgggtt tcacttcccg catggagcag aagttagacg aaattgccat
     5521 cggtaaaacc cagtggctcc cctatttaca gggctttttc ctgggggaat cggggctaga
     5581 aaaccaagtc aaagtgcgcc aagaccagat cgacccggcg atcgccaagg ccattgagct
     5641 ggaaaacctg gccgctaagg tgaaaattgg caagtttggc ccctatatcg aaattcccca
     5701 gggggaagaa attattaccg cttccattcc tcaggatcta actccggcag acctcaaccc
     5761 cgaacaggtg gccgtgttgc tcaagcaaaa aacggagggc cccgataaag tcggtatcca
     5821 tcctgaaacc ggggaaccaa ttttcatcct cattggagcc tatggcccct acgtccagct
     5881 aggggaagca acggaggaaa ataagaaacc gaaacgcact tccctgccca agggggttaa
     5941 accggaggat gtcaccctgg aaatggcagt gggattgttg gccctgcccc gtaatttggg
     6001 agaacatccg gaatcgggca aaaatattaa agccagtctg ggtcggtttg gcccctacgt
     6061 agtccatgac caaggtaagg atggcaagga ttatcgttcc ctcaaagggg atgatgatgt
     6121 gttgaccatc accctggaac gggctttgga gttgttggcg gaaccaaaac ggggccgggg
     6181 cagccgcact cccctcaaac aattgggctt acatcccgaa gaccaggagc cggttaattt
     6241 gttcaaaggc ccctatgggg tttacatcaa acatggcaaa gttaatgcca gcttgccgga
     6301 gggggaaacg gaagaaacca ttaccctaga aaaagcttta cccctgttgg cggaaaaggc
     6361 cggcagcggt aaaaaaacta gccgtaaaaa agccaccacc acagcgaagg gcactaagaa
     6421 aaccacttct aaaaaagcta gtgccactgg tacggccaag aagaccacca ctaaacgcac
     6481 cacccggaaa aaagctgcca gtccagacca gtccagcgag gctggttaag gctcaccttc
     6541 gggtgggcct ttctgcgttt atatactagt agcggccgct gcaggagcag aagagcatac
     6601 atctggaagc aaagccagga aagcggccta tggagctgtg cggcagcgct cagtaggcaa
     6661 tttttcaaaa tattgttaag ccttttctga gcatggtatt tttcatggta ttaccaatta
     6721 gcaggaaaat aagccattga atataaaaga taaaaatgtc ttgtttacaa tagagtgggg
     6781 ggggtcagcc tgccgccttg ggccgggtga tgtcgtactt gcccgccgcg aactcggtta
     6841 ccgtccagcc cagcgcgacc agctccggca acgcctcgcg cacccgctgg cggcgcttgc
     6901 gcatggtcga accactggcc tctgacggcc agacatagcc gcacaaggta tctatggaag
     6961 ccttgccggt tttgccgggg tcgatccagc cacacagccg ctggtgcagc aggcgggcgg
     7021 tttcgctgtc cagcgcccgc acctcgtcca tgctgatgcg cacatgctgg ccgccaccca
     7081 tgacggcctg cgcgatcaag gggttcaggg ccacgtacag gcgcccgtcc gcctcgtcgc
     7141 tggcgtactc cgacagcagc cgaaacccct gccgcttgcg gccattctgg gcgatgatgg
     7201 ataccttcca aaggcgctcg atgcagtcct gtatgtgctt gagcgcccca ccactatcga
     7261 cctctgcccc gatttccttt gccagcgccc gatagctacc tttgaccacc atggcatcag
     7321 cggtgacggc ctcccacttg ggttccagga acagccggag ctgccgtccg ccttcggtct
     7381 tgggttccgg gccaagcact aggccattag gcccagccat ggccaccagc ccttgcagga
     7441 tgcgcagatc atcagcgccc agcggctccg ggccgctgaa ctcgatccgc ttgccgtcgc
     7501 cgtagtcata cgtcacgtcc agcttgctgc gcttgcgctc gccccgcttg agggcacgga
     7561 acaggccggg ggccagacag tgcgccgggt cgtgccggac gtggctgagg ctgtgcttgt
     7621 tcttaggctt caccacgggg cacccccttg ctcttgcgct gcctctccag cacggcgggc
     7681 ttgagcaccc cgccgtcatg ccgcctgaac caccgatcag cgaacggtgc gccatagttg
     7741 gccttgctca caccgaagcg gacgaagaac cggcgctggt cgtcgtccac accccattcc
     7801 tcggcctcgg cgctggtcat gctcgacagg taggactgcc agcggatgtt atcgaccagt
     7861 accgagctgc cccggctggc ctgctgctgg tcgcctgcgc ccatcatggc cgcgcccttg
     7921 ctggcatggt gcaggaacac gatagagcac ccggtatcgg cggcgatggc ctccatgcga
     7981 ccgatgacct gggccatggg gccgctggcg ttttcttcct cgatgtggaa ccggcgcagc
     8041 gtgtccagca ccatcaggcg gcggccctcg gcggcgcgct tgaggccgtc gaaccactcc
     8101 ggggccatga tgttgggcag gctgccgatc agcggctgga tcagcaggcc gtcagccacg
     8161 gcttgccgtt cctcggcgct gaggtgcgcc ccaagggcgt gcaggcggtg atgaatggcg
     8221 gtgggcgggt cttcggcggg caggtagatc accgggccgg tgggcagttc gcccacctcc
     8281 agcagatccg gcccgcctgc aatctgtgcg gccagttgca gggccagcat ggatttaccg
     8341 gcaccaccgg gcgacaccag cgccccgacc gtaccggcca ccatgttggg caaaacgtag
     8401 tccagcggtg gcggcgctgc tgcgaacgcc tccagaatat tgataggctt atgggtagcc
     8461 attgattgcc tcctttgcag gcagttggtg gttaggcgct ggcggggtca ctacccccgc
     8521 cctgcgccgc tctgagttct tccaggcact cgcgcagcgc ctcgtattcg tcgtcggtca
     8581 gccagaactt gcgctgacgc atccctttgg ccttcatgcg ctcggcatat cgcgcttggc
     8641 gtacagcgtc agggctggcc agcaggtcgc cggtctgctt gtccttttgg tctttcatat
     8701 cagtcaccga gaaacttgcc ggggccgaaa ggcttgtctt cgcggaacaa ggacaaggtg
     8761 cagccgtcaa ggttaaggct ggccatatca gcgactgaaa agcggccagc ctcggccttg
     8821 tttgacgtat aaccaaagcc accgggcaac caatagccct tgtcactttt gatcaggtag
     8881 accgaccctg aagcgctttt ttcgtattcc ataaaacccc cttctgtgcg tgagtactca
     8941 tagtataaca ggcgtgagta ccaacgcaag cactacatgc tgaaatctgg cccgcccctg
     9001 tccatgcctc gctggcgggg tgccggtgcc cgtgccagct cggcccgcgc aagctggacg
     9061 ctgggcagac ccatgacctt gctgacggtg cgctcgatgt aatccgcttc gtggccgggc
     9121 ttgcgctctg ccagcgctgg gctggcctcg gccatggcct tgccgatttc ctcggcactg
     9181 cggccccggc tggccagctt ctgcgcggcg ataaagtcgc acttgctgag gtcatcaccg
     9241 aagcgcttga ccagcccggc catctcgctg cggtactcgt ccagcgccgt gcgccggtgg
     9301 cggctaagct gccgctcggg cagttcgagg ctggccagcc tgcgggcctt ctcctgctgc
     9361 cgctgggcct gctcgatctg ctggccagcc tgctgcacca gcgccgggcc agcggtggcg
     9421 gtcttgccct tggattcacg cagcagcacc cacggctgat aaccggcgcg ggtggtgtgc
     9481 ttgtccttgc ggttggtgaa gcccgccaag cggccatagt ggcggctgtc ggcgctggcc
     9541 gggtcggcgt cgtactcgct ggccagcgtc cgggcaatct gcccccgaag ttcaccgcct
     9601 gcggcgtcgg ccaccttgac ccatgcctga tagttcttcg ggctggtttc cactaccagg
     9661 gcaggctccc ggccctcggc tttcatgtca tccaggtcaa actcgctgag gtcgtccacc
     9721 agcaccagac catgccgctc ctgctcggcg ggcctgatat acacgtcatt gccctgggca
     9781 ttcatccgct tgagccatgg cgtgttctgg agcacttcgg cggctgacca ttcccggttc
     9841 atcatctggc cggtggtggc gtccctgacg ccgatatcga agcgctcaca gcccatggcc
     9901 ttgagctgtc ggcctatggc ctgcaaagtc ctgtcgttct tcatcgggcc accaagcgca
     9961 gccagatcga gccgtcctcg gttgtcagtg gcgtcaggtc gagcaagagc aacgatgcga
    10021 tcagcagcac caccgtaggc atcatggaag ccagcatcac ggttagccat agcttccagt
    10081 gccacccccg cgacgcgctc cgggcgctct gcgcggcgct gctcacctcg gcggctacct
    10141 cccgcaactc tttggccagc tccacccatg ccgcccctgt ctggcgctgg gctttcagcc
    10201 actccgccgc ctgcgcctcg ctggcctgct gggtctggct catgac
//
